# Supplementary material for: Bis(N-phenyl­ethane-1,2-diamine)dithio­cyanato­nickel(II)
Source: Acta Crystallogr Sect E Struct Rep Online. 2010 Jan 9;66(Pt 2):m119. doi: 10.1107/S1600536809055792 (PMC2979796; doi:10.1107/S1600536809055792)
Supplement: Supplementary file 1 [file e-66-0m119-sup1.cif]

##############################################################################
###                                                                        ###
###        Electronic paper (Acta Crystallographica Section E)             ###
###                                                                        ###
##############################################################################
#                                                                            #
# This CIF contains the data in a paper accepted for publication in Acta     #
# Crystallographica Section E. It conforms to the requirements of Notes      #
# for Authors for Section E, and has been peer reviewed under the auspices   #
# of the IUCr Commission on Journals.                                        #
#                                                                            #
# Full details of the Crystallographic Information File format               #
# are given in the paper "The Crystallographic Information File (CIF):       #
# a New Standard Archive File for Crystallography" by S. R. Hall, F. H.      #
# Allen and I. D. Brown [Acta Cryst. (1991), A47, 655-685].                  #
#                                                                            #
# The current version of the core CIF dictionary is obtainable from          #
# ftp://ftp.iucr.org/pub/cif_core.dic. The current version number is 2.4.    #
#                                                                            #
# Software is freely available for graphical display of the structure(s) in  #
# this CIF.  For information consult the CIF home page http://www.iucr.org/  #
# cif/home.html                                                              #
#                                                                            #
# This file may be used for bona fide research purposes within the           #
# scientific community so long as proper attribution is given to the journal # 
# article from which it was obtained.                                        #
#                                                                            #
##############################################################################
                                             
data_global
_audit_creation_method     'form.cif (version 2.0)'
_journal_data_validation_number     ?
_journal_date_recd_electronic     2009-12-30
_journal_date_accepted     2009-12-30
_journal_name_full     'Acta Crystallographica, Section E'
_journal_year     2010
_journal_volume     66
_journal_issue      2
_journal_page_first     m119
_journal_page_last     m119
_journal_paper_category     QM
_journal_coeditor_code     CI5008
_publ_contact_author_name     'Dr. Chen-Yi Wang'
_publ_contact_author_address
;
Department of Chemistry
Huzhou University
Huzhou 313000
People's Republic of China
;
_publ_contact_author_email     chenyi_wang@163.com
_publ_contact_author_fax     ?
_publ_contact_author_phone     ?
_publ_section_title
;
Bis(<i>N</i>-phenylethane-1,2-diamine)dithiocyanatonickel(II)
;
loop_
    _publ_author_name
    _publ_author_address
    'Chen-Yi Wang'
;
Department of Chemistry
Huzhou University
Huzhou 313000
People's Republic of China
;
    'Feng Cao'
;
Department of Chemistry
Huzhou University
Huzhou 313000
People's Republic of China
;
    'Ping Wang'
;
Department of Chemistry
Huzhou University
Huzhou 313000
People's Republic of China
;
    'Chun-Yan Lv'
;
Department of Chemistry
Huzhou University
Huzhou 313000
People's Republic of China
;
    'Xiang Wu'
;
Department of Chemistry
Huzhou University
Huzhou 313000
People's Republic of China
;
data_I
_audit_creation_method     SHELXL-97
_chemical_name_systematic
;
Bis(<i>N</i>-phenylethane-1,2-diamine)dithiocyanatonickel(II)
;
_chemical_name_common     ?
_chemical_formula_moiety     'C18 H24 N6 Ni S2'
_chemical_formula_sum     'C18 H24 N6 Ni S2'
_chemical_formula_iupac     '[Ni (N C S)2 (C8 H12 N2)2]'
_chemical_formula_weight     447.26
_chemical_melting_point     ?
_symmetry_cell_setting     Triclinic
_symmetry_space_group_name_H-M     'P -1'
_symmetry_space_group_name_Hall     '-P 1'
loop_
    _symmetry_equiv_pos_as_xyz
    'x, y, z'
    '-x, -y, -z'
_cell_length_a     7.9947(2)
_cell_length_b     9.4708(3)
_cell_length_c     13.8044(3)
_cell_angle_alpha     93.0450(10)
_cell_angle_beta     98.2580(10)
_cell_angle_gamma     90.9340(10)
_cell_volume     1032.62(5)
_cell_formula_units_Z     2
_cell_measurement_reflns_used     1847
_cell_measurement_theta_min     2.5
_cell_measurement_theta_max     25.0
_cell_measurement_temperature     298(2)
_exptl_crystal_description     Block
_exptl_crystal_colour     green
_exptl_crystal_size_max     0.18
_exptl_crystal_size_mid     0.17
_exptl_crystal_size_min     0.17
_exptl_crystal_density_diffrn     1.438
_exptl_crystal_density_meas     ?
_exptl_crystal_density_method     'not measured'
_exptl_crystal_F_000     468
_exptl_absorpt_coefficient_mu     1.157
_exptl_absorpt_correction_type     multi-scan
_exptl_absorpt_process_details     '(SADABS; Sheldrick, 1996)'
_exptl_absorpt_correction_T_min     0.8188
_exptl_absorpt_correction_T_max     0.8276
_exptl_special_details
;
;
_diffrn_ambient_temperature     298(2)
_diffrn_radiation_type     MoK\a
_diffrn_radiation_wavelength     0.71073
_diffrn_radiation_source     'fine-focus sealed tube'
_diffrn_radiation_monochromator     graphite
_diffrn_measurement_device_type     'Bruker SMART CCD area-detector'
_diffrn_measurement_method     '\w scan'
_diffrn_detector_area_resol_mean     ?
_diffrn_reflns_number     6197
_diffrn_reflns_av_R_equivalents     0.0184
_diffrn_reflns_av_sigmaI/netI     0.0429
_diffrn_reflns_theta_min     1.49
_diffrn_reflns_theta_max     27.00
_diffrn_reflns_theta_full     27.00
_diffrn_measured_fraction_theta_max     0.959
_diffrn_measured_fraction_theta_full     0.959
_diffrn_reflns_limit_h_min     -9
_diffrn_reflns_limit_h_max     9
_diffrn_reflns_limit_k_min     -12
_diffrn_reflns_limit_k_max     8
_diffrn_reflns_limit_l_min     -17
_diffrn_reflns_limit_l_max     17
_diffrn_standards_number     0
_diffrn_standards_interval_count     .
_diffrn_standards_interval_time     .
_diffrn_standards_decay_%     ?
_refine_special_details
;
Refinement of <i>F</i>^2^ against ALL reflections. The weighted <i>R</i>-factor
<i>wR</i> and goodness of fit <i>S</i> are based on <i>F</i>^2^, conventional
<i>R</i>-factors <i>R</i> are based on <i>F</i>, with <i>F</i> set to zero for
negative <i>F</i>^2^. The threshold expression of <i>F</i>^2^ >
\s(<i>F</i>^2^) is used only for calculating <i>R</i>-factors(gt) <i>etc</i>.
and is not relevant to the choice of reflections for refinement.
<i>R</i>-factors based on <i>F</i>^2^ are statistically about twice as large
as those based on <i>F</i>, and <i>R</i>- factors based on ALL data will be
even larger.
;
_reflns_number_total     4314
_reflns_number_gt     3284
_reflns_threshold_expression     I>2\s(I)
_refine_ls_structure_factor_coef     Fsqd
_refine_ls_matrix_type     full
_refine_ls_R_factor_all     0.0545
_refine_ls_R_factor_gt     0.0365
_refine_ls_wR_factor_gt     0.0715
_refine_ls_wR_factor_ref     0.0799
_refine_ls_goodness_of_fit_ref     1.033
_refine_ls_restrained_S_all     1.033
_refine_ls_number_reflns     4314
_refine_ls_number_parameters     253
_refine_ls_number_restraints     2
_refine_ls_hydrogen_treatment     mixed
_refine_ls_weighting_scheme     calc
_refine_ls_weighting_details
         'calc w=1/[\s^2^(Fo^2^)+(0.0256P)^2^+0.3717P] where P=(Fo^2^+2Fc^2^)/3'
_atom_sites_solution_hydrogens     geom
_atom_sites_solution_primary     direct
_atom_sites_solution_secondary     difmap
_refine_ls_shift/su_max     0.001
_refine_ls_shift/su_mean     0.000
_refine_diff_density_max     0.307
_refine_diff_density_min     -0.263
_refine_ls_extinction_method     none
_refine_ls_extinction_coef     ?
loop_
    _atom_type_symbol
    _atom_type_description
    _atom_type_scat_dispersion_real
    _atom_type_scat_dispersion_imag
    _atom_type_scat_source
    'C' 'C' 0.0033 0.0016
                         'International Tables Vol C Tables 4.2.6.8 and 6.1.1.4'
    'H' 'H' 0.0000 0.0000
                         'International Tables Vol C Tables 4.2.6.8 and 6.1.1.4'
    'N' 'N' 0.0061 0.0033
                         'International Tables Vol C Tables 4.2.6.8 and 6.1.1.4'
    'S' 'S' 0.1246 0.1234
                         'International Tables Vol C Tables 4.2.6.8 and 6.1.1.4'
    'Ni' 'Ni' 0.3393 1.1124
                         'International Tables Vol C Tables 4.2.6.8 and 6.1.1.4'
_computing_data_collection     'SMART (Bruker, 1998)'
_computing_cell_refinement     'SAINT (Bruker, 1998)'
_computing_data_reduction     'SAINT (Bruker, 1998)'
_computing_structure_solution     'SHELXS97 (Sheldrick, 2008)'
_computing_structure_refinement     'SHELXL97 (Sheldrick, 2008)'
_computing_molecular_graphics     'SHELXTL (Sheldrick, 2008)'
_computing_publication_material     'SHELXTL (Sheldrick, 2008)'
loop_
    _atom_site_type_symbol
    _atom_site_label
    _atom_site_fract_x
    _atom_site_fract_y
    _atom_site_fract_z
    _atom_site_U_iso_or_equiv
    _atom_site_adp_type
    _atom_site_calc_flag
    _atom_site_refinement_flags
    _atom_site_occupancy
    _atom_site_disorder_assembly
    _atom_site_disorder_group
    Ni Ni1 0.0000 1.0000 0.0000 0.03175(12) Uani d S 1 . .
    Ni Ni2 1.0000 0.5000 0.5000 0.03243(12) Uani d S 1 . .
    S S1 0.21085(10) 1.40198(7) 0.20456(5) 0.0487(2) Uani d . 1 . .
    S S2 1.28479(10) 0.83224(9) 0.32626(6) 0.0600(2) Uani d . 1 . .
    N N1 0.2337(3) 0.9430(2) -0.04011(16) 0.0424(5) Uani d . 1 . .
    H H1A 0.2188 0.9022 -0.1012 0.051 Uiso calc R 1 . .
    H H1B 0.3009 1.0204 -0.0392 0.051 Uiso calc R 1 . .
    N N2 0.0504(3) 0.8295(2) 0.09707(15) 0.0348(5) Uani d D 1 . .
    N N3 1.2463(3) 0.4484(2) 0.56125(16) 0.0444(6) Uani d . 1 . .
    H H3A 1.3139 0.5263 0.5682 0.053 Uiso calc R 1 . .
    H H3B 1.2448 0.4147 0.6209 0.053 Uiso calc R 1 . .
    N N4 1.0325(3) 0.3174(2) 0.40317(16) 0.0372(5) Uani d D 1 . .
    N N5 0.1256(3) 1.1389(2) 0.10846(17) 0.0460(6) Uani d . 1 . .
    N N6 1.1013(3) 0.6271(2) 0.40688(16) 0.0435(6) Uani d . 1 . .
    C C1 0.3124(3) 0.8433(3) 0.0301(2) 0.0452(7) Uani d . 1 . .
    H H1C 0.3664 0.8947 0.0893 0.054 Uiso calc R 1 . .
    H H1D 0.3979 0.7902 0.0017 0.054 Uiso calc R 1 . .
    C C2 0.1773(3) 0.7435(3) 0.0544(2) 0.0411(6) Uani d . 1 . .
    H H2A 0.1247 0.6904 -0.0044 0.049 Uiso calc R 1 . .
    H H2B 0.2265 0.6772 0.1010 0.049 Uiso calc R 1 . .
    C C3 -0.0938(3) 0.7571(2) 0.12332(18) 0.0345(6) Uani d . 1 . .
    C C4 -0.1649(3) 0.6357(3) 0.0722(2) 0.0419(6) Uani d . 1 . .
    H H4 -0.1159 0.5953 0.0205 0.050 Uiso calc R 1 . .
    C C5 -0.3091(4) 0.5748(3) 0.0985(2) 0.0514(8) Uani d . 1 . .
    H H5 -0.3563 0.4933 0.0640 0.062 Uiso calc R 1 . .
    C C6 -0.3842(4) 0.6325(3) 0.1746(2) 0.0541(8) Uani d . 1 . .
    H H6 -0.4811 0.5906 0.1916 0.065 Uiso calc R 1 . .
    C C7 -0.3129(4) 0.7538(3) 0.2254(2) 0.0498(7) Uani d . 1 . .
    H H7 -0.3627 0.7941 0.2768 0.060 Uiso calc R 1 . .
    C C8 -0.1695(3) 0.8152(3) 0.2006(2) 0.0427(6) Uani d . 1 . .
    H H8 -0.1224 0.8963 0.2356 0.051 Uiso calc R 1 . .
    C C9 1.3121(3) 0.3404(3) 0.4961(2) 0.0501(7) Uani d . 1 . .
    H H9A 1.4042 0.2912 0.5325 0.060 Uiso calc R 1 . .
    H H9B 1.3546 0.3851 0.4426 0.060 Uiso calc R 1 . .
    C C10 1.1697(3) 0.2371(3) 0.4563(2) 0.0486(7) Uani d . 1 . .
    H H10A 1.2089 0.1657 0.4124 0.058 Uiso calc R 1 . .
    H H10B 1.1293 0.1902 0.5096 0.058 Uiso calc R 1 . .
    C C11 0.8788(3) 0.2437(3) 0.36351(19) 0.0369(6) Uani d . 1 . .
    C C12 0.8105(4) 0.1359(3) 0.4109(2) 0.0448(7) Uani d . 1 . .
    H H12 0.8716 0.1011 0.4667 0.054 Uiso calc R 1 . .
    C C13 0.6509(4) 0.0801(3) 0.3749(2) 0.0532(8) Uani d . 1 . .
    H H13 0.6059 0.0080 0.4071 0.064 Uiso calc R 1 . .
    C C14 0.5582(4) 0.1295(3) 0.2925(2) 0.0551(8) Uani d . 1 . .
    H H14 0.4505 0.0923 0.2697 0.066 Uiso calc R 1 . .
    C C15 0.6271(4) 0.2353(3) 0.2438(2) 0.0492(7) Uani d . 1 . .
    H H15 0.5663 0.2686 0.1874 0.059 Uiso calc R 1 . .
    C C16 0.7864(3) 0.2914(3) 0.2791(2) 0.0428(6) Uani d . 1 . .
    H H16 0.8321 0.3621 0.2459 0.051 Uiso calc R 1 . .
    C C17 0.1622(3) 1.2472(3) 0.14957(18) 0.0353(6) Uani d . 1 . .
    C C18 1.1772(3) 0.7109(3) 0.37193(18) 0.0372(6) Uani d . 1 . .
    H H2 0.104(4) 0.874(3) 0.1524(14) 0.080 Uiso d D 1 . .
    H H4A 1.076(4) 0.353(3) 0.3537(17) 0.080 Uiso d D 1 . .
loop_
    _atom_site_aniso_label
    _atom_site_aniso_U_11
    _atom_site_aniso_U_22
    _atom_site_aniso_U_33
    _atom_site_aniso_U_12
    _atom_site_aniso_U_13
    _atom_site_aniso_U_23
    Ni1 0.0354(3) 0.0256(2) 0.0348(3) -0.00085(18) 0.00618(19) 0.00362(18)
    Ni2 0.0350(3) 0.0293(2) 0.0333(3) -0.00465(19) 0.00483(19) 0.00667(19)
    S1 0.0621(5) 0.0367(4) 0.0477(4) -0.0126(3) 0.0130(4) -0.0036(3)
    S2 0.0544(5) 0.0756(6) 0.0502(5) -0.0305(4) 0.0059(4) 0.0199(4)
    N1 0.0442(13) 0.0376(12) 0.0484(14) 0.0029(10) 0.0135(11) 0.0114(10)
    N2 0.0373(12) 0.0311(11) 0.0371(13) -0.0011(9) 0.0079(10) 0.0054(9)
    N3 0.0426(13) 0.0445(13) 0.0439(14) -0.0035(10) -0.0003(10) 0.0028(11)
    N4 0.0372(12) 0.0370(12) 0.0374(13) -0.0042(10) 0.0050(10) 0.0053(10)
    N5 0.0558(15) 0.0365(13) 0.0436(14) -0.0056(11) 0.0019(11) 0.0002(11)
    N6 0.0518(15) 0.0391(13) 0.0415(13) -0.0066(11) 0.0126(11) 0.0075(10)
    C1 0.0382(16) 0.0445(16) 0.0552(18) 0.0092(12) 0.0096(13) 0.0145(13)
    C2 0.0434(16) 0.0325(14) 0.0494(17) 0.0092(12) 0.0090(13) 0.0120(12)
    C3 0.0353(14) 0.0312(13) 0.0375(14) 0.0001(11) 0.0026(11) 0.0132(11)
    C4 0.0494(17) 0.0345(14) 0.0419(16) 0.0006(12) 0.0049(13) 0.0080(12)
    C5 0.0481(18) 0.0373(16) 0.067(2) -0.0073(13) -0.0003(15) 0.0110(14)
    C6 0.0368(16) 0.0563(19) 0.071(2) -0.0027(14) 0.0066(15) 0.0288(17)
    C7 0.0505(18) 0.0519(18) 0.0511(18) 0.0062(14) 0.0161(14) 0.0153(14)
    C8 0.0485(17) 0.0408(15) 0.0411(16) 0.0003(12) 0.0124(13) 0.0089(12)
    C9 0.0384(16) 0.0549(18) 0.0569(19) 0.0059(13) 0.0047(14) 0.0046(15)
    C10 0.0473(17) 0.0423(16) 0.0556(19) 0.0067(13) 0.0061(14) -0.0004(14)
    C11 0.0413(15) 0.0308(13) 0.0386(15) -0.0011(11) 0.0084(12) -0.0030(11)
    C12 0.0545(18) 0.0361(15) 0.0440(16) -0.0061(13) 0.0080(13) 0.0040(12)
    C13 0.061(2) 0.0409(16) 0.059(2) -0.0167(14) 0.0143(16) 0.0009(14)
    C14 0.0462(18) 0.0518(18) 0.065(2) -0.0127(14) 0.0053(15) -0.0053(16)
    C15 0.0478(18) 0.0529(18) 0.0453(17) 0.0017(14) 0.0027(13) -0.0008(14)
    C16 0.0440(16) 0.0426(15) 0.0422(16) -0.0039(12) 0.0070(13) 0.0059(12)
    C17 0.0330(14) 0.0420(15) 0.0318(14) -0.0013(11) 0.0054(11) 0.0091(12)
    C18 0.0376(15) 0.0402(15) 0.0335(14) -0.0013(12) 0.0048(11) 0.0014(11)
_geom_special_details
;
All e.s.d.'s (except the e.s.d. in the dihedral angle between two l.s. planes)
are estimated using the full covariance matrix. The cell e.s.d.'s are taken
into account individually in the estimation of e.s.d.'s in distances, angles
and torsion angles; correlations between e.s.d.'s in cell parameters are only
used when they are defined by crystal symmetry. An approximate (isotropic)
treatment of cell e.s.d.'s is used for estimating e.s.d.'s involving l.s.
planes.
;
loop_
    _geom_bond_atom_site_label_1
    _geom_bond_atom_site_label_2
    _geom_bond_site_symmetry_2
    _geom_bond_distance
    _geom_bond_publ_flag
    Ni1 N5 . 2.073(2) y
    Ni1 N5 2_575 2.073(2) ?
    Ni1 N1 2_575 2.094(2) ?
    Ni1 N1 . 2.094(2) y
    Ni1 N2 2_575 2.159(2) ?
    Ni1 N2 . 2.159(2) y
    Ni2 N6 2_766 2.047(2) ?
    Ni2 N6 . 2.047(2) y
    Ni2 N3 2_766 2.104(2) ?
    Ni2 N3 . 2.104(2) y
    Ni2 N4 2_766 2.171(2) ?
    Ni2 N4 . 2.171(2) y
    S1 C17 . 1.629(3) ?
    S2 C18 . 1.630(3) ?
    N1 C1 . 1.473(3) ?
    N1 H1A . 0.90 ?
    N1 H1B . 0.90 ?
    N2 C3 . 1.432(3) ?
    N2 C2 . 1.479(3) ?
    N2 H2 . 0.898(10) ?
    N3 C9 . 1.479(3) ?
    N3 H3A . 0.90 ?
    N3 H3B . 0.90 ?
    N4 C11 . 1.426(3) ?
    N4 C10 . 1.475(3) ?
    N4 H4A . 0.889(10) ?
    N5 C17 . 1.158(3) ?
    N6 C18 . 1.158(3) ?
    C1 C2 . 1.508(3) ?
    C1 H1C . 0.97 ?
    C1 H1D . 0.97 ?
    C2 H2A . 0.97 ?
    C2 H2B . 0.97 ?
    C3 C4 . 1.386(3) ?
    C3 C8 . 1.393(4) ?
    C4 C5 . 1.384(4) ?
    C4 H4 . 0.93 ?
    C5 C6 . 1.376(4) ?
    C5 H5 . 0.93 ?
    C6 C7 . 1.384(4) ?
    C6 H6 . 0.93 ?
    C7 C8 . 1.372(4) ?
    C7 H7 . 0.93 ?
    C8 H8 . 0.93 ?
    C9 C10 . 1.511(4) ?
    C9 H9A . 0.97 ?
    C9 H9B . 0.97 ?
    C10 H10A . 0.97 ?
    C10 H10B . 0.97 ?
    C11 C12 . 1.387(3) ?
    C11 C16 . 1.388(4) ?
    C12 C13 . 1.386(4) ?
    C12 H12 . 0.93 ?
    C13 C14 . 1.374(4) ?
    C13 H13 . 0.93 ?
    C14 C15 . 1.386(4) ?
    C14 H14 . 0.93 ?
    C15 C16 . 1.383(4) ?
    C15 H15 . 0.93 ?
    C16 H16 . 0.93 ?
loop_
    _geom_angle_atom_site_label_1
    _geom_angle_atom_site_label_2
    _geom_angle_atom_site_label_3
    _geom_angle_site_symmetry_1
    _geom_angle_site_symmetry_3
    _geom_angle
    _geom_angle_publ_flag
    N5 Ni1 N5 . 2_575 180 ?
    N5 Ni1 N1 . 2_575 90.87(9) ?
    N5 Ni1 N1 2_575 2_575 89.13(9) ?
    N5 Ni1 N1 . . 89.13(9) ?
    N5 Ni1 N1 2_575 . 90.87(9) ?
    N1 Ni1 N1 2_575 . 180 ?
    N5 Ni1 N2 . 2_575 90.77(8) ?
    N5 Ni1 N2 2_575 2_575 89.23(8) ?
    N1 Ni1 N2 2_575 2_575 82.40(8) ?
    N1 Ni1 N2 . 2_575 97.60(8) ?
    N5 Ni1 N2 . . 89.23(8) ?
    N5 Ni1 N2 2_575 . 90.77(8) ?
    N1 Ni1 N2 2_575 . 97.60(8) ?
    N1 Ni1 N2 . . 82.40(8) ?
    N2 Ni1 N2 2_575 . 180 ?
    N6 Ni2 N6 2_766 . 180 ?
    N6 Ni2 N3 2_766 2_766 89.13(9) ?
    N6 Ni2 N3 . 2_766 90.87(9) ?
    N6 Ni2 N3 2_766 . 90.87(9) ?
    N6 Ni2 N3 . . 89.13(9) ?
    N3 Ni2 N3 2_766 . 180 ?
    N6 Ni2 N4 2_766 2_766 89.54(8) ?
    N6 Ni2 N4 . 2_766 90.46(8) ?
    N3 Ni2 N4 2_766 2_766 81.54(8) ?
    N3 Ni2 N4 . 2_766 98.46(8) ?
    N6 Ni2 N4 2_766 . 90.46(8) ?
    N6 Ni2 N4 . . 89.54(8) ?
    N3 Ni2 N4 2_766 . 98.46(8) ?
    N3 Ni2 N4 . . 81.54(8) ?
    N4 Ni2 N4 2_766 . 180 ?
    C1 N1 Ni1 . . 108.38(16) ?
    C1 N1 H1A . . 110.0 ?
    Ni1 N1 H1A . . 110.0 ?
    C1 N1 H1B . . 110.0 ?
    Ni1 N1 H1B . . 110.0 ?
    H1A N1 H1B . . 108.4 ?
    C3 N2 C2 . . 117.70(19) ?
    C3 N2 Ni1 . . 116.59(15) ?
    C2 N2 Ni1 . . 104.74(15) ?
    C3 N2 H2 . . 107(2) ?
    C2 N2 H2 . . 107(2) ?
    Ni1 N2 H2 . . 103(2) ?
    C9 N3 Ni2 . . 109.24(16) ?
    C9 N3 H3A . . 109.8 ?
    Ni2 N3 H3A . . 109.8 ?
    C9 N3 H3B . . 109.8 ?
    Ni2 N3 H3B . . 109.8 ?
    H3A N3 H3B . . 108.3 ?
    C11 N4 C10 . . 118.3(2) ?
    C11 N4 Ni2 . . 114.31(16) ?
    C10 N4 Ni2 . . 105.40(16) ?
    C11 N4 H4A . . 108(2) ?
    C10 N4 H4A . . 105(2) ?
    Ni2 N4 H4A . . 104(2) ?
    C17 N5 Ni1 . . 156.7(2) ?
    C18 N6 Ni2 . . 165.9(2) ?
    N1 C1 C2 . . 108.8(2) ?
    N1 C1 H1C . . 109.9 ?
    C2 C1 H1C . . 109.9 ?
    N1 C1 H1D . . 109.9 ?
    C2 C1 H1D . . 109.9 ?
    H1C C1 H1D . . 108.3 ?
    N2 C2 C1 . . 107.7(2) ?
    N2 C2 H2A . . 110.2 ?
    C1 C2 H2A . . 110.2 ?
    N2 C2 H2B . . 110.2 ?
    C1 C2 H2B . . 110.2 ?
    H2A C2 H2B . . 108.5 ?
    C4 C3 C8 . . 119.0(2) ?
    C4 C3 N2 . . 122.6(2) ?
    C8 C3 N2 . . 118.3(2) ?
    C5 C4 C3 . . 119.6(3) ?
    C5 C4 H4 . . 120.2 ?
    C3 C4 H4 . . 120.2 ?
    C6 C5 C4 . . 121.3(3) ?
    C6 C5 H5 . . 119.3 ?
    C4 C5 H5 . . 119.3 ?
    C5 C6 C7 . . 118.8(3) ?
    C5 C6 H6 . . 120.6 ?
    C7 C6 H6 . . 120.6 ?
    C8 C7 C6 . . 120.6(3) ?
    C8 C7 H7 . . 119.7 ?
    C6 C7 H7 . . 119.7 ?
    C7 C8 C3 . . 120.6(3) ?
    C7 C8 H8 . . 119.7 ?
    C3 C8 H8 . . 119.7 ?
    N3 C9 C10 . . 108.3(2) ?
    N3 C9 H9A . . 110.0 ?
    C10 C9 H9A . . 110.0 ?
    N3 C9 H9B . . 110.0 ?
    C10 C9 H9B . . 110.0 ?
    H9A C9 H9B . . 108.4 ?
    N4 C10 C9 . . 107.8(2) ?
    N4 C10 H10A . . 110.1 ?
    C9 C10 H10A . . 110.1 ?
    N4 C10 H10B . . 110.1 ?
    C9 C10 H10B . . 110.1 ?
    H10A C10 H10B . . 108.5 ?
    C12 C11 C16 . . 118.8(2) ?
    C12 C11 N4 . . 122.6(2) ?
    C16 C11 N4 . . 118.2(2) ?
    C13 C12 C11 . . 119.9(3) ?
    C13 C12 H12 . . 120.1 ?
    C11 C12 H12 . . 120.1 ?
    C14 C13 C12 . . 121.2(3) ?
    C14 C13 H13 . . 119.4 ?
    C12 C13 H13 . . 119.4 ?
    C13 C14 C15 . . 119.2(3) ?
    C13 C14 H14 . . 120.4 ?
    C15 C14 H14 . . 120.4 ?
    C16 C15 C14 . . 120.0(3) ?
    C16 C15 H15 . . 120.0 ?
    C14 C15 H15 . . 120.0 ?
    C15 C16 C11 . . 120.9(3) ?
    C15 C16 H16 . . 119.6 ?
    C11 C16 H16 . . 119.6 ?
    N5 C17 S1 . . 178.3(3) ?
    N6 C18 S2 . . 178.0(2) ?
loop_
    _geom_hbond_atom_site_label_D
    _geom_hbond_atom_site_label_H
    _geom_hbond_atom_site_label_A
    _geom_hbond_site_symmetry_A
    _geom_hbond_distance_DH
    _geom_hbond_distance_HA
    _geom_hbond_distance_DA
    _geom_hbond_angle_DHA
    N4 H4A S1 1_645 0.890(10)
                            2.520(10)
                                    3.393(2) 168(3)
    N2 H2 S2 1_455 0.900(10)
                           2.67(2) 3.436(2) 144(3)
