# Supplementary material for: Bis(N-phenyl­ethane-1,2-diamine)dithio­cyanato­nickel(II)
Source: Acta Crystallogr Sect E Struct Rep Online. 2010 Jan 9;66(Pt 2):m119. doi: 10.1107/S1600536809055792 (PMC2979796; doi:10.1107/S1600536809055792)
Supplement: Supplementary file 2 [file e-66-0m119-Isup2.hkl]

# 
# h,k,l, Fc-squared, Fo-squared, sigma(Fo-squared) and status flag 
# 
data_I
_shelx_title ' P-1 in P-1' 
_shelx_refln_list_code          4 
_shelx_F_calc_maximum      143.25 
_exptl_crystal_F_000       468.00 
_reflns_d_resolution_high  0.7828 
 
loop_ 
 _symmetry_equiv_pos_as_xyz 
 'x, y, z' 
 '-x, -y, -z' 
 
_cell_length_a     7.9947 
_cell_length_b     9.4708 
_cell_length_c    13.8044 
_cell_angle_alpha  93.045 
_cell_angle_beta   98.258 
_cell_angle_gamma  90.934 
 
_shelx_F_squared_multiplier     1.000 
 
loop_ 
 _refln_index_h 
 _refln_index_k 
 _refln_index_l 
 _refln_F_squared_calc 
 _refln_F_squared_meas 
 _refln_F_squared_sigma 
 _refln_observed_status 
   1   0   0    10821.28     9868.22    102.64 o 
   2   0   0     3520.35     3573.68     48.25 o 
   3   0   0      388.13      375.61     14.52 o 
   5   0   0      976.37      970.40     30.26 o 
   6   0   0      895.91      958.34     33.12 o 
   7   0   0      330.37      328.99     21.06 o 
   8   0   0       22.52       25.97      8.79 o 
   9   0   0       53.75       50.71     11.86 o 
  -9   1   0        0.24       -2.04      8.38 o 
  -8   1   0        0.02        4.50      6.95 o 
  -7   1   0       84.67       97.33     13.90 o 
  -6   1   0       14.34       13.59      3.63 o 
  -5   1   0      363.49      353.18     14.31 o 
  -4   1   0      115.33      125.07      6.19 o 
  -3   1   0      140.29      139.48      9.81 o 
  -2   1   0      975.16      998.65     28.32 o 
  -1   1   0      342.47      339.42      8.18 o 
   0   1   0       52.59       59.09      1.84 o 
   1   1   0       24.43       22.08      2.25 o 
   2   1   0       67.24       79.11      4.29 o 
   3   1   0        4.57        4.32      1.85 o 
   4   1   0        6.91        6.84      2.65 o 
   5   1   0        0.09        1.23      3.07 o 
   6   1   0       30.06       31.49      7.57 o 
   7   1   0       15.32       28.42      8.18 o 
   8   1   0        0.06        2.25      6.13 o 
   9   1   0        9.13       31.08     10.63 o 
  -9   2   0      272.30      297.09     25.15 o 
  -8   2   0      265.51      296.89     23.51 o 
  -7   2   0        5.23       25.15      8.79 o 
  -6   2   0        1.99       -1.51      3.17 o 
  -5   2   0      177.53      183.49     12.68 o 
  -4   2   0     1881.19     1832.08     26.64 o 
  -3   2   0     6139.50     6182.75     56.53 o 
  -2   2   0     7874.25     7949.56    141.29 o 
  -1   2   0     5885.99     5831.04     77.60 o 
   0   2   0     1908.12     1958.97     36.19 o 
   1   2   0     9932.79     9863.94    106.26 o 
   2   2   0       63.51       64.61      3.95 o 
   3   2   0      486.63      530.73      9.49 o 
   4   2   0     3992.38     4165.61    127.18 o 
   5   2   0     2293.66     2273.25     36.11 o 
   6   2   0      302.67      323.26     19.22 o 
   7   2   0      277.86      287.07     20.04 o 
   8   2   0      492.10      529.16     29.24 o 
   9   2   0      194.81      191.18     20.45 o 
  -9   3   0        7.58        4.09      8.38 o 
  -8   3   0        2.13       -2.04      6.75 o 
  -7   3   0       84.98      106.73     14.11 o 
  -6   3   0       96.23      102.23      9.51 o 
  -5   3   0      228.04      236.21     14.11 o 
  -4   3   0      259.58      242.60      9.25 o 
  -3   3   0      446.86      471.49     11.77 o 
  -2   3   0      193.24      190.08      6.43 o 
  -1   3   0      878.83      903.52     12.78 o 
   0   3   0      422.22      435.48      7.21 o 
   1   3   0      231.54      257.83      4.60 o 
   2   3   0       68.03       87.47      3.70 o 
   3   3   0       71.68       96.53      9.88 o 
   4   3   0      100.48       93.80      5.01 o 
   5   3   0      268.48      283.64     12.27 o 
   6   3   0       41.63       31.83      6.14 o 
   7   3   0       81.50       81.17     12.27 o 
   8   3   0       15.37        0.61      5.73 o 
   9   3   0       20.67       15.74      9.81 o 
  -9   4   0       35.10       46.82     13.70 o 
  -8   4   0      370.73      430.20     26.99 o 
  -7   4   0      339.90      340.64     22.08 o 
  -6   4   0      206.18      225.13     11.46 o 
  -5   4   0      804.86      810.03     19.66 o 
  -4   4   0     2326.04     2267.89     32.42 o 
  -3   4   0     2176.34     2113.26     30.36 o 
  -2   4   0      398.75      343.68     16.46 o 
  -1   4   0      166.46      143.47      4.98 o 
   0   4   0       82.06       68.91      5.42 o 
   1   4   0     4549.24     4518.98     33.98 o 
   2   4   0     4230.35     4250.27     34.50 o 
   3   4   0      176.43      154.30      5.77 o 
   4   4   0      116.84      112.67      5.79 o 
   5   4   0      297.16      283.70      9.54 o 
   6   4   0     1202.86     1169.31     27.79 o 
   7   4   0      130.52      139.31     11.58 o 
   8   4   0        8.17       -2.04      5.32 o 
   9   4   0       53.09       51.93     14.31 o 
  -9   5   0       24.66       27.60     11.04 o 
  -8   5   0        0.15       -3.88      6.54 o 
  -7   5   0        7.27        7.77      7.57 o 
  -6   5   0       76.49       72.42      8.08 o 
  -5   5   0       71.45       61.74      6.36 o 
  -4   5   0      159.57      157.91      8.09 o 
  -3   5   0       88.24       80.11      8.59 o 
  -2   5   0      249.37      243.14      7.94 o 
  -1   5   0      190.53      196.72      6.85 o 
   0   5   0      474.06      477.21      8.75 o 
   1   5   0       62.91       63.69      3.54 o 
   2   5   0      226.49      248.69      6.64 o 
   3   5   0       77.46       75.04      5.83 o 
   4   5   0      125.49      124.84      6.29 o 
   5   5   0      262.40      253.29     14.72 o 
   6   5   0       64.85       66.22      8.03 o 
   7   5   0       16.56       14.50      7.67 o 
   8   5   0       23.01       11.40     14.21 o 
   9   5   0        7.80        4.70      8.18 o 
  -7   6   0      564.26      583.27     20.17 o 
  -6   6   0      309.93      315.36     15.54 o 
  -5   6   0       12.72        8.73      6.85 o 
  -4   6   0      126.13      114.54      7.65 o 
  -3   6   0     1303.36     1340.50     22.94 o 
  -2   6   0     1819.31     1849.41     43.14 o 
  -1   6   0     1791.26     1804.63     41.71 o 
   0   6   0      326.30      294.64     15.74 o 
   1   6   0      258.29      226.40     10.73 o 
   2   6   0     1352.70     1319.61     41.92 o 
   3   6   0     2466.37     2461.88     35.78 o 
   4   6   0     2409.13     2468.69     37.42 o 
   5   6   0      124.86      112.05     13.49 o 
   6   6   0       43.38       45.19     11.86 o 
   7   6   0      236.65      225.73     22.29 o 
   8   6   0       56.25       64.61     16.77 o 
  -7   7   0        0.02       10.22      7.77 o 
  -6   7   0        0.00        5.32      6.54 o 
  -5   7   0        1.34        0.41      4.50 o 
  -4   7   0       81.98      108.78     12.88 o 
  -3   7   0       43.20       25.15      7.36 o 
  -2   7   0       84.16       83.83     10.63 o 
  -1   7   0      135.94      140.88     13.09 o 
   0   7   0      113.75      106.12     11.25 o 
   1   7   0      368.61      328.30     12.31 o 
   2   7   0       50.45       51.13      5.82 o 
   3   7   0      354.77      382.48     13.80 o 
   4   7   0      162.05      172.12     10.55 o 
   5   7   0       33.34       52.96     10.63 o 
   6   7   0        0.77        3.27      8.18 o 
   7   7   0       14.23       27.19     12.68 o 
   8   7   0       17.29       17.38     13.90 o 
  -7   8   0       26.85       11.25      8.18 o 
  -6   8   0      213.64      250.68     21.67 o 
  -5   8   0      115.16       95.08     13.90 o 
  -4   8   0       13.65       17.99      7.36 o 
  -3   8   0       36.74       40.48      9.61 o 
  -2   8   0      414.77      401.17     22.29 o 
  -1   8   0      365.29      381.13     20.86 o 
   0   8   0      842.66      862.44     31.90 o 
   1   8   0      788.08      832.89     21.14 o 
   2   8   0      465.67      455.15     15.95 o 
   3   8   0        5.14        3.50      3.54 o 
   4   8   0       58.45       68.12     25.97 o 
   5   8   0      349.58      357.20     23.72 o 
   6   8   0       39.95       15.95     10.63 o 
   7   8   0      144.72      180.34     21.47 o 
  -6   9   0        0.17        1.84      7.36 o 
  -5   9   0       25.56       26.38     10.63 o 
  -4   9   0        0.31        4.50      6.54 o 
  -3   9   0       45.76       65.43     12.06 o 
  -2   9   0       55.68       46.62     10.43 o 
  -1   9   0       22.22       14.31      6.34 o 
   0   9   0      109.34      103.86      8.72 o 
   1   9   0        0.41       -3.90      2.60 o 
   2   9   0      154.01      164.84     15.95 o 
   3   9   0        0.30        8.18      6.95 o 
   4   9   0       92.28       88.33     13.49 o 
  -5  10   0      251.55      283.80     24.74 o 
  -4  10   0      431.86      465.37     29.24 o 
  -3  10   0       93.45       81.38     14.11 o 
  -2  10   0      281.14      333.90     23.92 o 
  -1  10   0      391.99      412.21     25.97 o 
   0  10   0       35.07       27.81      9.20 o 
   1  10   0       16.46       19.02      9.00 o 
   2  10   0      129.31      169.50     17.79 o 
   3  10   0      159.22      162.76     17.99 o 
  -4  11   0        0.80        0.41      7.97 o 
  -3  11   0        1.83       -2.45      7.36 o 
  -2  11   0        2.63       -1.43      6.34 o 
  -1  11   0        0.29       -1.43      6.54 o 
   0  11   0       14.31        8.79      8.18 o 
   1  11   0        8.42       12.06      7.77 o 
   2  11   0        9.84       25.97      9.81 o 
   3  11   0       37.91       50.71     13.49 o 
  -1  12   0       97.80       94.26     16.15 o 
   0  12   0      212.55      251.90     24.54 o 
  -1 -12   1       11.06       32.31     11.86 o 
   0 -12   1       22.51       16.77      9.61 o 
   1 -12   1        2.92        6.75      8.38 o 
  -3 -11   1      247.69      296.68     23.92 o 
  -2 -11   1       39.64       42.53     12.27 o 
  -1 -11   1       41.83       24.74      9.61 o 
   0 -11   1      200.62      189.75     19.63 o 
   1 -11   1      356.63      402.80     27.19 o 
   2 -11   1      200.77      206.31     21.47 o 
   3 -11   1       27.29       34.56     11.65 o 
   4 -11   1       36.05       32.92     11.45 o 
  -3 -10   1       14.89       11.45      7.77 o 
  -2 -10   1        1.55       -1.64      5.32 o 
  -1 -10   1       58.75       47.83      7.48 o 
   0 -10   1       48.26       39.88      7.22 o 
   1 -10   1       19.06       16.36      8.59 o 
   2 -10   1        0.44       -2.66      5.93 o 
   3 -10   1        0.30       -7.36      4.91 o 
   4 -10   1        4.75        7.77      8.18 o 
   5 -10   1        6.91       12.06      8.18 o 
  -6  -9   1      239.50      220.42     22.90 o 
  -5  -9   1        0.97        6.13      9.20 o 
  -4  -9   1       25.13       36.80     10.43 o 
  -3  -9   1      117.14      140.02     20.14 o 
  -2  -9   1      191.14      202.37     13.80 o 
  -1  -9   1       10.39       12.59      4.68 o 
   0  -9   1       34.08       28.42      8.59 o 
   1  -9   1      522.62      614.22     28.83 o 
   2  -9   1      822.51      825.03     34.56 o 
   3  -9   1      264.72      254.77     19.83 o 
   4  -9   1       61.21       79.33     13.90 o 
   5  -9   1       94.36       81.38     14.52 o 
   6  -9   1       76.73       80.76     14.93 o 
  -7  -8   1       45.93       53.37     14.93 o 
  -6  -8   1       13.48       15.13     10.84 o 
  -5  -8   1       35.79       28.22      9.81 o 
  -4  -8   1        1.35        0.18      3.87 o 
  -3  -8   1       78.53       83.67      8.02 o 
  -2  -8   1        0.64       -2.57      2.59 o 
  -1  -8   1        6.28        4.31      3.00 o 
   0  -8   1       50.66       51.73      9.61 o 
   1  -8   1       91.90      103.87     12.68 o 
   2  -8   1       87.83       79.54     11.45 o 
   3  -8   1       39.02       31.69      8.38 o 
   4  -8   1       21.18       26.17      9.00 o 
   5  -8   1       76.17       83.01     13.49 o 
   6  -8   1        0.05        3.88      6.95 o 
   7  -8   1        2.33        5.11      7.16 o 
  -8  -7   1       78.65       69.11     16.77 o 
  -7  -7   1       57.06       71.77     15.95 o 
  -6  -7   1      456.60      488.68     28.42 o 
  -5  -7   1       20.11       21.06      8.38 o 
  -4  -7   1      163.13      150.66     17.79 o 
  -3  -7   1     1635.75     1608.27     54.18 o 
  -2  -7   1     2678.35     2734.50     53.26 o 
  -1  -7   1     2179.24     2164.17     33.75 o 
   0  -7   1       43.64       39.67      7.77 o 
   1  -7   1       15.90        8.79      4.70 o 
   2  -7   1      947.45      961.20     32.31 o 
   3  -7   1      844.04      853.65     31.69 o 
   4  -7   1       12.66       12.47      6.54 o 
   5  -7   1        2.11        3.48      5.52 o 
   6  -7   1      123.35      101.01     14.31 o 
   7  -7   1      158.35      122.07     15.54 o 
  -8  -6   1       52.47       80.97     17.99 o 
  -7  -6   1       36.49       23.31     11.04 o 
  -6  -6   1      133.51      118.18     15.34 o 
  -5  -6   1       34.21       31.90      9.00 o 
  -4  -6   1      424.96      414.89     14.20 o 
  -3  -6   1        0.37        0.38      2.35 o 
  -2  -6   1      191.72      194.47     18.20 o 
  -1  -6   1       25.69       28.77      4.34 o 
   0  -6   1      227.66      240.04     14.31 o 
   1  -6   1       22.14       32.10      6.54 o 
   2  -6   1      138.62      123.50     11.45 o 
   3  -6   1        6.88        0.00      3.07 o 
   4  -6   1      360.20      376.42     20.24 o 
   5  -6   1        0.52        4.50      5.11 o 
   6  -6   1       59.14       52.96     11.04 o 
   7  -6   1        0.13        4.09      6.95 o 
  -9  -5   1        1.11        1.43      7.97 o 
  -8  -5   1       43.64       55.87      9.60 o 
  -7  -5   1       56.38       61.89      8.60 o 
  -6  -5   1      655.53      629.26     19.97 o 
  -5  -5   1     1586.94     1580.60     29.60 o 
  -4  -5   1       12.99       16.98      2.94 o 
  -3  -5   1       86.15       80.44      6.49 o 
  -2  -5   1     1326.42     1260.05     19.39 o 
  -1  -5   1     4505.61     4403.75     34.29 o 
   0  -5   1     4338.80     4406.28     67.07 o 
   1  -5   1       60.60       58.71      3.27 o 
   2  -5   1       94.54       80.09      4.83 o 
   3  -5   1     3080.44     3119.52     51.93 o 
   4  -5   1     2040.90     2050.78     31.64 o 
   5  -5   1      315.17      330.42     13.14 o 
   6  -5   1      197.30      207.01     12.47 o 
   7  -5   1      255.22      272.81     14.67 o 
   8  -5   1      145.74      172.57     18.81 o 
   9  -5   1        5.36        4.09      8.59 o 
  -9  -4   1       13.18       11.86      8.59 o 
  -8  -4   1       10.57        7.67      5.94 o 
  -7  -4   1      181.55      182.00     14.72 o 
  -6  -4   1       52.01       44.05      7.46 o 
  -5  -4   1      484.09      444.42     14.92 o 
  -4  -4   1        0.80       -0.33      1.50 o 
  -3  -4   1      608.60      602.97     14.84 o 
  -2  -4   1      135.92      143.16     10.40 o 
  -1  -4   1      276.68      298.96      7.13 o 
   0  -4   1      544.57      590.71     17.99 o 
   1  -4   1      143.48      135.38      4.42 o 
   2  -4   1        9.91       10.47      2.10 o 
   3  -4   1      523.23      527.23     13.15 o 
   4  -4   1      465.98      492.61     17.69 o 
   5  -4   1       68.45       72.52      9.51 o 
   6  -4   1        0.25        2.56      3.14 o 
   7  -4   1       10.59       11.27      5.13 o 
   8  -4   1       62.34       65.43     12.88 o 
   9  -4   1        0.47       -3.07      7.57 o 
  -9  -3   1      181.88      219.80     21.47 o 
  -8  -3   1        5.86        1.23      6.13 o 
  -7  -3   1      100.77      126.00     11.14 o 
  -6  -3   1      520.11      520.05     18.01 o 
  -5  -3   1     1889.94     1840.30     33.84 o 
  -4  -3   1     1493.41     1453.06     18.83 o 
  -3  -3   1      140.67      131.53      7.12 o 
  -2  -3   1      133.43      113.59      4.70 o 
  -1  -3   1      110.15      100.64      3.15 o 
   0  -3   1     2479.72     2449.52     37.83 o 
   1  -3   1     2297.16     2262.18     23.00 o 
   2  -3   1       52.82       68.14      7.46 o 
   3  -3   1      179.98      180.51      8.08 o 
   4  -3   1     2922.49     2762.29     36.11 o 
   5  -3   1      851.86      863.68     23.72 o 
   6  -3   1      176.34      174.42     10.13 o 
   7  -3   1      210.46      225.32     18.61 o 
   8  -3   1      205.56      227.57     20.65 o 
   9  -3   1       74.46       55.62     13.29 o 
  -9  -2   1        0.41       -1.64      7.16 o 
  -8  -2   1       62.38       73.81     13.09 o 
  -7  -2   1        2.76       -0.20      4.50 o 
  -6  -2   1      197.03      184.86     11.41 o 
  -5  -2   1       36.15       43.63      5.73 o 
  -4  -2   1      919.97      908.55     33.33 o 
  -3  -2   1      110.44      117.27      4.16 o 
  -2  -2   1      712.40      719.89     12.25 o 
  -1  -2   1      356.46      372.03      5.51 o 
   0  -2   1        5.76        6.75      1.84 o 
   1  -2   1      685.94      680.81     26.17 o 
   2  -2   1       65.33       70.37      4.16 o 
   3  -2   1      296.62      322.85      9.69 o 
   4  -2   1       48.27       59.48      5.28 o 
   5  -2   1       12.98       15.69      3.63 o 
   6  -2   1       36.17       36.12      5.62 o 
   7  -2   1       75.11       59.30     11.65 o 
   8  -2   1      152.91      163.17     17.99 o 
   9  -2   1       23.59       26.38     11.25 o 
  -9  -1   1      465.43      472.93     30.26 o 
  -8  -1   1      794.86      911.72     38.24 o 
  -7  -1   1      136.01      129.02     14.52 o 
  -6  -1   1      235.71      201.40     15.54 o 
  -5  -1   1     3083.88     3174.90     43.79 o 
  -4  -1   1     4597.91     4560.41     50.41 o 
  -3  -1   1      167.72      156.86      6.57 o 
  -2  -1   1      435.13      413.42      8.75 o 
  -1  -1   1     2424.97     2324.80     29.03 o 
   0  -1   1     4501.28     4167.87     52.14 o 
   1  -1   1     9649.68     9377.86     70.98 o 
   2  -1   1     8590.50     8314.72    122.99 o 
   3  -1   1      750.18      757.68     17.79 o 
   4  -1   1      221.61      222.39      9.00 o 
   5  -1   1     1125.36     1110.72     22.03 o 
   6  -1   1      248.78      231.97     13.80 o 
   7  -1   1       19.47       22.49      8.38 o 
   8  -1   1      112.91      133.11     16.77 o 
   9  -1   1      214.27      255.18     23.51 o 
  -9   0   1        4.20       -8.28      5.52 o 
  -8   0   1       16.65        7.77      6.13 o 
  -7   0   1        1.11       -3.27      3.88 o 
  -6   0   1        0.95        7.16      4.91 o 
  -5   0   1      282.59      278.48      9.32 o 
  -4   0   1        5.22        3.65      1.72 o 
  -3   0   1     1210.89     1199.67     19.48 o 
  -2   0   1     1890.57     1911.36     31.90 o 
  -1   0   1       18.87       34.15      2.45 o 
   0   0   1        5.10        4.29      0.82 o 
   1   0   1       70.56       55.00      3.48 o 
   2   0   1     1807.26     1886.62     30.87 o 
   3   0   1      149.92      144.35      9.00 o 
   4   0   1      157.35      180.54     11.86 o 
   5   0   1       58.71       83.22      9.81 o 
   6   0   1        3.69        2.45      4.70 o 
   7   0   1       89.47       89.15     13.29 o 
   8   0   1       54.96       48.46     11.86 o 
   9   0   1        1.32        7.97      7.97 o 
  -9   1   1       31.36       17.79      9.81 o 
  -8   1   1      240.59      252.31     21.26 o 
  -7   1   1      175.09      179.73     16.77 o 
  -6   1   1       19.55       40.48      8.79 o 
  -5   1   1       87.28      120.47      6.75 o 
  -4   1   1     2890.88     2813.76     43.45 o 
  -3   1   1     5889.68     5792.80     73.10 o 
  -2   1   1     1714.35     1784.39     29.03 o 
  -1   1   1     6225.27     6253.23     67.88 o 
   0   1   1     5243.13     5207.99     57.05 o 
   1   1   1     3445.27     3295.40     40.08 o 
   2   1   1      890.40      846.91     22.39 o 
   3   1   1     4046.95     3954.81     42.42 o 
   4   1   1     1088.61     1174.05     30.67 o 
   5   1   1      120.78      134.95     12.27 o 
   6   1   1     1117.82     1253.18     39.05 o 
   7   1   1     1039.47     1040.74     38.03 o 
   8   1   1       47.60       44.98     11.04 o 
   9   1   1       31.54       23.10     10.22 o 
  -9   2   1        0.48       10.84     10.22 o 
  -8   2   1       68.12       88.53     14.11 o 
  -7   2   1       26.07       26.79      8.79 o 
  -6   2   1        0.17       -2.25      4.09 o 
  -5   2   1        0.52        1.39      1.92 o 
  -4   2   1      768.30      781.43     15.89 o 
  -3   2   1      127.95      155.08      6.24 o 
  -2   2   1     1989.31     1989.90     27.40 o 
  -1   2   1      460.25      467.00     11.04 o 
   0   2   1      274.72      289.08      5.94 o 
   1   2   1      552.57      564.26      6.39 o 
   2   2   1      514.42      514.45      8.41 o 
   3   2   1        1.22        2.03      1.27 o 
   4   2   1     1048.98     1050.30     39.05 o 
   5   2   1       17.85       29.06      5.33 o 
   6   2   1        4.08        3.68      4.70 o 
   7   2   1       38.94       29.85      8.59 o 
   8   2   1        0.25       -2.04      5.93 o 
   9   2   1        4.32       -3.68      7.36 o 
  -9   3   1        7.63        4.09      8.59 o 
  -8   3   1      438.22      452.49     27.60 o 
  -7   3   1      884.80      889.02     35.58 o 
  -6   3   1      484.96      522.79     16.10 o 
  -5   3   1      293.69      302.37     12.37 o 
  -4   3   1      133.79      104.40      6.21 o 
  -3   3   1     1868.89     1757.63     31.90 o 
  -2   3   1     1951.95     1911.44     23.07 o 
  -1   3   1      919.85      927.88     13.60 o 
   0   3   1      339.16      313.70     12.06 o 
   1   3   1      662.88      627.02      8.79 o 
   2   3   1      270.01      240.50      6.00 o 
   3   3   1      111.18       89.13      4.51 o 
   4   3   1     2366.38     2328.84     26.58 o 
   5   3   1     1239.48     1243.47     26.19 o 
   6   3   1       24.98       28.13      7.57 o 
   7   3   1      156.53      193.63     17.99 o 
   8   3   1      593.75      666.56     33.12 o 
   9   3   1       21.08       15.54     10.02 o 
  -9   4   1       14.82       43.55     12.27 o 
  -8   4   1       28.45       30.06     11.04 o 
  -7   4   1        2.79        2.04      6.13 o 
  -6   4   1        5.39        3.13      2.91 o 
  -5   4   1        6.56        5.59      2.82 o 
  -4   4   1      460.58      482.59     20.45 o 
  -3   4   1        1.32       -1.02      1.59 o 
  -2   4   1        0.24        2.12      1.51 o 
  -1   4   1     1212.89     1236.03     17.44 o 
   0   4   1      573.09      626.97     11.44 o 
   1   4   1     1021.43     1053.18     12.96 o 
   2   4   1      207.49      242.63      5.45 o 
   3   4   1      782.01      765.41     13.09 o 
   4   4   1       82.34       86.54      5.30 o 
   5   4   1      296.87      304.17     12.91 o 
   6   4   1       41.35       34.64      6.87 o 
   7   4   1      144.64      144.97     15.74 o 
   8   4   1       15.68       13.70      7.77 o 
   9   4   1        0.01       -6.13      6.75 o 
  -9   5   1       32.98       45.19     11.86 o 
  -8   5   1        4.51       -1.84      6.75 o 
  -7   5   1      219.11      170.93     16.56 o 
  -6   5   1      401.32      419.59     15.40 o 
  -5   5   1      879.21      926.13     21.32 o 
  -4   5   1     2075.63     2093.60     64.31 o 
  -3   5   1      725.89      733.31     15.89 o 
  -2   5   1      791.70      771.57     21.37 o 
  -1   5   1     1517.11     1443.45     20.57 o 
   0   5   1     1254.92     1282.26     37.52 o 
   1   5   1     1049.82     1060.77     30.17 o 
   2   5   1     2337.03     2270.32     23.75 o 
   3   5   1      940.62      950.30     13.37 o 
   4   5   1      287.97      286.92     10.81 o 
   5   5   1      449.62      460.49     12.91 o 
   6   5   1      313.29      335.19     15.25 o 
   7   5   1        7.34        7.15      5.79 o 
   8   5   1      107.17      142.51     16.97 o 
  -8   6   1        5.21        3.88      8.59 o 
  -7   6   1        2.78        0.20      6.95 o 
  -6   6   1       43.22       28.28     11.65 o 
  -5   6   1        3.03        1.46      3.37 o 
  -4   6   1      270.23      251.49     19.73 o 
  -3   6   1      107.01      100.57      6.58 o 
  -2   6   1       30.13       33.15      3.93 o 
  -1   6   1       66.61       63.39      5.32 o 
   0   6   1        5.35       14.24      7.87 o 
   1   6   1       27.97       26.87      3.44 o 
   2   6   1      895.48      890.22     14.35 o 
   3   6   1       98.97      114.21      5.79 o 
   4   6   1     1845.01     1844.17     21.36 o 
   5   6   1       44.85       48.21      4.64 o 
   6   6   1      111.93      124.32      9.45 o 
   7   6   1       31.98       20.86     11.25 o 
   8   6   1        5.53        2.25     10.43 o 
  -6   7   1      302.63      300.98     21.06 o 
  -5   7   1       11.38       18.20      7.77 o 
  -4   7   1       61.23       60.93     10.63 o 
  -3   7   1      234.41      233.09     16.77 o 
  -2   7   1       90.39       95.90     11.45 o 
  -1   7   1      583.50      588.25     24.74 o 
   0   7   1     2062.17     1981.70     46.82 o 
   1   7   1      679.07      701.14     17.79 o 
   2   7   1      280.50      277.96     11.54 o 
   3   7   1      652.20      649.29     26.68 o 
   4   7   1      370.33      388.40     39.36 o 
   5   7   1      362.13      350.46     22.90 o 
   6   7   1      296.14      309.15     24.13 o 
   7   7   1      136.14      120.02     18.81 o 
  -7   8   1       28.24       22.90     10.63 o 
  -6   8   1       31.62       47.85     11.86 o 
  -5   8   1       19.58       26.38      9.20 o 
  -4   8   1      125.91      104.48     13.90 o 
  -3   8   1        1.81       10.22      6.13 o 
  -2   8   1      137.53      127.79     13.90 o 
  -1   8   1       21.21       16.56      6.54 o 
   0   8   1        1.15        3.52      2.99 o 
   1   8   1       80.40       91.00     20.24 o 
   2   8   1       14.55       11.75      4.05 o 
   3   8   1      584.04      618.14     19.03 o 
   4   8   1       29.01       20.60      7.05 o 
  -6   9   1       24.90       21.06     10.43 o 
  -5   9   1       87.49       55.41     12.68 o 
  -4   9   1      159.98      184.02     18.61 o 
  -3   9   1      619.12      584.78     29.24 o 
  -2   9   1      423.16      372.54     23.31 o 
  -1   9   1       21.75       21.88      8.38 o 
   0   9   1      134.88      168.28     16.15 o 
   1   9   1      637.92      668.40     30.67 o 
   2   9   1       64.38       67.07     11.86 o 
   3   9   1       38.90       47.03     11.04 o 
   4   9   1      209.79      199.15     18.61 o 
  -5  10   1        2.68        7.36      8.18 o 
  -4  10   1       15.68        9.81      8.59 o 
  -3  10   1        4.51       -6.13      5.93 o 
  -2  10   1        0.99        8.79      7.16 o 
  -1  10   1        0.99        4.91      6.34 o 
   0  10   1      112.60      100.19     14.52 o 
   1  10   1       86.84       86.08     14.11 o 
   2  10   1       16.58       18.81      8.79 o 
   3  10   1       16.49       15.34      9.20 o 
   4  10   1       46.05       81.38     14.72 o 
  -4  11   1       31.75       10.63     10.22 o 
  -3  11   1       48.38       67.07     15.13 o 
  -2  11   1      189.42      211.42     21.26 o 
  -1  11   1      150.87      163.17     18.81 o 
   0  11   1       43.27       44.57     12.27 o 
   1  11   1      190.53      204.47     20.65 o 
   2  11   1      347.54      331.44     25.35 o 
   3  11   1       38.58       14.11      9.41 o 
   0  12   1      134.32      131.47     19.22 o 
  -1 -12   2       44.15       47.23     13.70 o 
   0 -12   2       44.13       31.90     11.65 o 
   1 -12   2       99.99      105.51     17.38 o 
  -3 -11   2        6.44       18.40      9.61 o 
  -2 -11   2       18.85       21.26     10.22 o 
  -1 -11   2        0.00        0.82      6.13 o 
   0 -11   2       68.37       57.05     12.68 o 
   1 -11   2       55.91       62.77     13.70 o 
   2 -11   2       10.69        2.25      7.57 o 
   3 -11   2        2.09       -2.86      5.93 o 
   4 -11   2       31.81       37.01     11.65 o 
  -5 -10   2      153.94      176.46     20.86 o 
  -4 -10   2       28.70       49.69     12.68 o 
  -3 -10   2      125.10      123.89     11.06 o 
  -2 -10   2      467.31      462.91     18.64 o 
  -1 -10   2       76.13       82.61      9.03 o 
   0 -10   2        1.55        6.41      4.39 o 
   1 -10   2      125.11      127.59     16.15 o 
   2 -10   2      628.08      575.99     30.47 o 
   3 -10   2      456.89      510.56     29.85 o 
   4 -10   2       25.82       23.72     10.43 o 
   5 -10   2       22.26       13.90      9.61 o 
  -6  -9   2       54.40       79.95     15.34 o 
  -5  -9   2       15.97       -7.57      7.97 o 
  -4  -9   2      106.63       75.45     13.09 o 
  -3  -9   2        4.40        7.37      9.41 o 
  -2  -9   2       83.89      104.38      9.40 o 
  -1  -9   2        3.21        3.60      3.78 o 
   0  -9   2        9.54       16.97      7.36 o 
   1  -9   2        2.37        1.84      5.11 o 
   2  -9   2        5.01        0.00      4.50 o 
   3  -9   2       36.38       34.76      9.81 o 
   4  -9   2        8.05       -1.02      5.73 o 
   5  -9   2        2.91       -2.66      5.93 o 
   6  -9   2       18.52        7.97      8.38 o 
  -7  -8   2      430.94      487.66     32.10 o 
  -6  -8   2      355.96      392.58     26.58 o 
  -5  -8   2      117.01       95.28     14.31 o 
  -4  -8   2       14.13       21.26      8.59 o 
  -3  -8   2        1.91        2.19      3.54 o 
  -2  -8   2      349.17      348.28     14.09 o 
  -1  -8   2     1825.64     1722.91     31.81 o 
   0  -8   2      799.35      812.96     30.47 o 
   1  -8   2      131.78      151.51     14.52 o 
   2  -8   2       26.89       21.47      7.16 o 
   3  -8   2      188.14      153.15     15.74 o 
   4  -8   2      269.95      256.20     19.42 o 
   5  -8   2      296.10      302.82     22.90 o 
   6  -8   2      177.06      193.22     20.86 o 
   7  -8   2       10.26       -2.04      9.41 o 
  -8  -7   2        0.14        0.20     11.25 o 
  -7  -7   2        4.73        4.50      9.00 o 
  -6  -7   2        3.99        4.70      7.57 o 
  -5  -7   2      232.76      205.90     18.20 o 
  -4  -7   2      293.60      306.30     15.54 o 
  -3  -7   2      702.76      713.11     19.07 o 
  -2  -7   2       70.64       69.41      6.43 o 
  -1  -7   2      233.10      232.88     10.70 o 
   0  -7   2        8.84        7.16      4.50 o 
   1  -7   2       39.27       26.79      6.95 o 
   2  -7   2      102.73       93.44     11.04 o 
   3  -7   2       22.97       26.38      7.57 o 
   4  -7   2        2.48        4.70      5.32 o 
   5  -7   2       27.21       23.92      8.38 o 
   6  -7   2        1.97        4.50      6.75 o 
   7  -7   2       30.59       16.97      9.00 o 
  -8  -6   2        8.37       19.63     11.65 o 
  -7  -6   2        1.47        2.04      8.38 o 
  -6  -6   2      488.72      517.10     28.42 o 
  -5  -6   2     1214.64     1211.47     39.87 o 
  -4  -6   2      652.49      699.55     34.96 o 
  -3  -6   2     1326.29     1347.83     25.08 o 
  -2  -6   2      934.47      926.46     19.77 o 
  -1  -6   2      697.70      699.34     20.55 o 
   0  -6   2     1573.99     1502.02     36.40 o 
   1  -6   2      912.69      903.75     28.22 o 
   2  -6   2      691.32      701.94     25.97 o 
   3  -6   2      898.29      913.36     31.90 o 
   4  -6   2      580.88      543.88     25.97 o 
   5  -6   2       27.89       19.22      7.57 o 
   6  -6   2      125.00      183.82     18.20 o 
   7  -6   2      100.99      116.55     15.95 o 
  -9  -5   2        2.22       -2.58      6.46 o 
  -8  -5   2        0.39        5.81      6.17 o 
  -7  -5   2        5.16       15.78      5.91 o 
  -6  -5   2       33.57       30.45      6.16 o 
  -5  -5   2      699.39      685.64     18.89 o 
  -4  -5   2       11.50       16.97      2.82 o 
  -3  -5   2      235.61      209.31      6.74 o 
  -2  -5   2      787.20      769.91     17.56 o 
  -1  -5   2       23.73       35.43      8.89 o 
   0  -5   2      350.78      327.56     14.72 o 
   1  -5   2        0.07        0.72      0.94 o 
   2  -5   2       60.08       54.90      3.99 o 
   3  -5   2       69.18       63.18      5.26 o 
   4  -5   2       94.72       98.38      7.27 o 
   5  -5   2        9.18       10.74      4.60 o 
   6  -5   2        1.46        5.96      4.45 o 
   7  -5   2       32.50       29.35      6.92 o 
   8  -5   2        7.39        1.43      7.97 o 
   9  -5   2        5.51        3.48      8.79 o 
  -9  -4   2      179.62      171.55     20.65 o 
  -8  -4   2      321.43      349.85     18.34 o 
  -7  -4   2        1.78       12.88      5.40 o 
  -6  -4   2        1.77        0.67      3.58 o 
  -5  -4   2     1360.76     1298.80     54.70 o 
  -4  -4   2     1773.42     1721.12     21.16 o 
  -3  -4   2       28.29       21.88      3.23 o 
  -2  -4   2     1100.71     1132.21     13.86 o 
  -1  -4   2     1669.91     1653.09     18.71 o 
   0  -4   2      874.28      814.19     21.88 o 
   1  -4   2     1705.29     1680.88     19.13 o 
   2  -4   2     2249.97     2184.85     26.76 o 
   3  -4   2      134.47      106.78      7.26 o 
   4  -4   2      516.70      476.24     14.15 o 
   5  -4   2      967.58      964.49     22.42 o 
   6  -4   2      580.86      583.03     18.72 o 
   7  -4   2      418.95      425.53     17.27 o 
   8  -4   2        3.55        0.20      7.97 o 
   9  -4   2        1.60       -2.45      6.75 o 
  -9  -3   2        1.37       -1.23      8.59 o 
  -8  -3   2        3.95       -0.59      4.49 o 
  -7  -3   2        5.74        7.47      5.11 o 
  -6  -3   2       53.66       47.42      6.87 o 
  -5  -3   2       49.45       63.10      6.40 o 
  -4  -3   2        1.83        6.92      2.32 o 
  -3  -3   2     2219.46     2403.87     23.08 o 
  -2  -3   2      589.03      616.97     10.48 o 
  -1  -3   2     1415.39     1470.37     13.86 o 
   0  -3   2      937.86      993.71     22.29 o 
   1  -3   2      518.99      580.58     15.54 o 
   2  -3   2       81.71       97.97      5.16 o 
   3  -3   2      344.92      343.61     10.65 o 
   4  -3   2      272.79      277.47     10.75 o 
   5  -3   2      140.04      139.31     14.31 o 
   6  -3   2      173.79      178.76     12.78 o 
   7  -3   2       72.14       59.31      7.63 o 
   8  -3   2       55.37       56.23     12.88 o 
   9  -3   2       23.88       10.22      8.59 o 
  -9  -2   2       21.86       23.92     10.43 o 
  -8  -2   2      532.19      524.66     29.24 o 
  -7  -2   2     1283.75     1320.25     34.25 o 
  -6  -2   2      350.50      347.05     24.23 o 
  -5  -2   2      103.56       92.30      7.21 o 
  -4  -2   2     3045.09     2885.82     37.18 o 
  -3  -2   2     3872.06     3874.79     40.93 o 
  -2  -2   2      217.80      201.07      6.23 o 
  -1  -2   2     1611.88     1629.52     14.20 o 
   0  -2   2     4288.53     4389.58     36.33 o 
   1  -2   2        5.05        4.81      1.32 o 
   2  -2   2      645.70      660.63     12.60 o 
   3  -2   2     5230.13     5301.03     64.92 o 
   4  -2   2      546.81      548.19     14.67 o 
   5  -2   2      190.67      177.27     10.94 o 
   6  -2   2      230.14      267.93     13.09 o 
   7  -2   2      329.47      341.82     14.84 o 
   8  -2   2      303.79      305.47     23.51 o 
   9  -2   2       58.74       70.75     15.95 o 
  -9  -1   2        0.35        5.52      7.16 o 
  -8  -1   2        0.05       -7.36      5.11 o 
  -7  -1   2        8.48       10.84      6.34 o 
  -6  -1   2        1.77        6.64      3.58 o 
  -5  -1   2       93.27       68.81      6.57 o 
  -4  -1   2      394.34      458.91     13.07 o 
  -3  -1   2      359.74      404.56     10.54 o 
  -2  -1   2      701.46      713.76     16.56 o 
  -1  -1   2       10.65       10.98      1.37 o 
   0  -1   2      975.41      906.20     14.31 o 
   1  -1   2      199.71      204.06      6.75 o 
   2  -1   2     2844.75     2810.61     40.69 o 
   3  -1   2     2973.06     2960.28     47.64 o 
   4  -1   2       95.95      100.80      9.41 o 
   5  -1   2      518.14      510.75     15.23 o 
   6  -1   2       82.74       92.96      7.85 o 
   7  -1   2       95.00       84.85     12.88 o 
   8  -1   2       14.99       12.47      8.18 o 
   9  -1   2        7.28        9.41     10.02 o 
  -9   0   2      171.53      212.03     21.47 o 
  -8   0   2       35.96       42.53     10.84 o 
  -7   0   2      423.22      453.10     24.74 o 
  -6   0   2     1295.54     1357.66     39.87 o 
  -5   0   2      234.35      228.80     14.31 o 
  -4   0   2       79.54       94.47     10.73 o 
  -3   0   2     2204.19     2122.50     50.09 o 
  -2   0   2     4224.69     4303.16     39.24 o 
   0   0   2     2482.75     2372.44     30.67 o 
   1   0   2     7292.15     7366.05     56.08 o 
   2   0   2     1069.20     1036.24     21.47 o 
   3   0   2     1750.60     1754.33     34.35 o 
   4   0   2     2472.39     2546.03     48.46 o 
   5   0   2      393.59      385.22     19.83 o 
   6   0   2      253.58      297.50     19.42 o 
   7   0   2      333.80      342.69     22.70 o 
   8   0   2      304.58      329.60     23.92 o 
   9   0   2       33.81       28.01     11.04 o 
  -9   1   2       28.91       22.49     10.02 o 
  -8   1   2        3.09        4.29      6.75 o 
  -7   1   2      138.27      177.27     16.77 o 
  -6   1   2       14.13       11.04      6.13 o 
  -5   1   2       91.78       79.59      7.05 o 
  -4   1   2      117.19      122.97      5.56 o 
  -3   1   2     1656.81     1726.02     20.73 o 
  -2   1   2        0.86        2.25      1.64 o 
  -1   1   2      971.81      947.71     17.38 o 
   0   1   2     1276.37     1199.83     16.15 o 
   1   1   2      352.39      328.77      6.87 o 
   2   1   2      858.64      835.66     19.42 o 
   3   1   2     1888.79     1865.77     35.78 o 
   4   1   2      386.11      362.11     16.36 o 
   5   1   2      744.42      748.56     26.99 o 
   6   1   2      106.77       91.19     11.86 o 
   7   1   2      274.23      278.69     20.24 o 
   8   1   2       36.23       26.99      9.41 o 
   9   1   2        2.47        6.34      9.41 o 
  -9   2   2      138.22      120.23     18.20 o 
  -8   2   2      107.64      106.12     15.34 o 
  -7   2   2        2.13       -0.20      5.32 o 
  -6   2   2      323.92      400.55     21.67 o 
  -5   2   2     1733.92     1738.50     26.70 o 
  -4   2   2      839.58      823.43     15.81 o 
  -3   2   2     1062.87     1078.95     16.53 o 
  -2   2   2      281.64      265.12     15.44 o 
  -1   2   2     2199.43     2216.78     23.28 o 
   0   2   2     6070.45     6158.79     51.13 o 
   1   2   2      858.68      821.23     24.23 o 
   2   2   2     1332.69     1304.92     13.08 o 
   3   2   2     1208.85     1145.86     19.70 o 
   4   2   2     1181.09     1208.81     31.69 o 
   5   2   2      466.74      452.08     21.06 o 
   6   2   2      196.11      178.30     15.54 o 
   7   2   2      104.18      132.49     15.54 o 
   8   2   2      149.50      190.97     19.63 o 
   9   2   2      217.44      233.71     23.10 o 
  -9   3   2       66.22       48.05     13.90 o 
  -8   3   2        0.16       -4.50      6.95 o 
  -7   3   2      154.78      176.05     17.18 o 
  -6   3   2       38.41       28.83      7.77 o 
  -5   3   2       55.92       62.74      5.65 o 
  -4   3   2       20.40       23.43      4.29 o 
  -3   3   2        0.26        1.64      1.59 o 
  -2   3   2      576.86      598.49     12.06 o 
  -1   3   2     4308.68     4540.65    104.69 o 
   0   3   2       31.56       38.74      3.14 o 
   1   3   2       59.11       85.78      3.30 o 
   2   3   2     1320.34     1348.27     17.85 o 
   3   3   2     1643.72     1711.95     20.56 o 
   4   3   2      379.52      367.07     12.35 o 
   5   3   2       30.62       37.37      5.73 o 
   6   3   2      988.79      983.90     35.58 o 
   7   3   2      110.69      117.98     14.72 o 
   8   3   2      125.89      145.17     17.18 o 
   9   3   2       19.08       16.77      9.20 o 
  -9   4   2       52.19       84.45     14.72 o 
  -8   4   2      332.01      362.32     24.33 o 
  -7   4   2      329.50      325.92     21.06 o 
  -6   4   2      136.44      149.82      9.02 o 
  -5   4   2      712.87      713.59     17.68 o 
  -4   4   2     1684.22     1578.87     25.52 o 
  -3   4   2      702.36      677.51     14.81 o 
  -2   4   2      695.65      673.70     15.44 o 
  -1   4   2     1181.89     1138.01     17.66 o 
   0   4   2     2965.13     2863.41     31.70 o 
   1   4   2      869.48      818.51     22.42 o 
   2   4   2      212.95      224.59      9.96 o 
   3   4   2      552.22      589.10     10.92 o 
   4   4   2     2040.56     2003.10     25.52 o 
   5   4   2     1265.82     1296.05     27.12 o 
   6   4   2       62.56       47.32      7.27 o 
   7   4   2      128.64      117.77     14.93 o 
   8   4   2      111.46      105.91     15.54 o 
   9   4   2       63.51       87.31     15.34 o 
  -9   5   2       38.08       17.58     10.63 o 
  -8   5   2        3.65       -2.04      7.36 o 
  -7   5   2       23.82       13.29      7.57 o 
  -6   5   2       87.46       96.06     13.90 o 
  -5   5   2      260.97      264.76     18.81 o 
  -4   5   2      255.78      268.67     12.88 o 
  -3   5   2       78.20       84.56      6.34 o 
  -2   5   2      387.45      397.07     14.11 o 
  -1   5   2      146.24      155.98     11.86 o 
   0   5   2      151.05      164.60      8.59 o 
   1   5   2      161.98      164.55      5.34 o 
   2   5   2        0.36       -0.24      1.46 o 
   3   5   2        5.57        2.48      1.47 o 
   4   5   2       20.34       14.54      2.71 o 
   5   5   2      770.29      748.79     14.32 o 
   6   5   2      432.33      410.55     17.30 o 
   7   5   2       53.71       33.33     10.02 o 
   8   5   2       22.62       31.08     11.25 o 
  -8   6   2       70.71      104.28     15.95 o 
  -7   6   2      172.45      164.60     17.58 o 
  -6   6   2      159.67      168.39     24.74 o 
  -5   6   2      112.83      106.74      8.37 o 
  -4   6   2      642.21      658.63     17.53 o 
  -3   6   2     1435.07     1502.65     25.61 o 
  -2   6   2      414.73      407.93     11.94 o 
  -1   6   2       16.36        9.65      4.29 o 
   0   6   2     1434.04     1377.72     21.14 o 
   1   6   2     2818.16     2797.54     27.62 o 
   2   6   2      783.24      801.71     19.42 o 
   3   6   2       75.69       86.47      5.30 o 
   4   6   2        6.59        7.06      2.35 o 
   5   6   2      752.95      798.16     17.62 o 
   6   6   2      442.40      464.36     14.74 o 
   7   6   2       31.93       32.78      6.47 o 
   8   6   2      109.37      116.34     16.97 o 
  -6   7   2       43.95       42.94     10.22 o 
  -5   7   2       57.80       57.86     10.43 o 
  -4   7   2       25.52       12.27      6.54 o 
  -3   7   2        1.29        6.95      5.32 o 
  -2   7   2      532.02      479.68     22.90 o 
  -1   7   2      630.77      550.02     23.92 o 
   0   7   2       46.46       49.39      5.35 o 
   1   7   2      165.51      148.94     15.34 o 
   2   7   2        2.12        0.37      3.07 o 
   3   7   2      113.10      107.93      8.12 o 
   4   7   2       26.19       25.72      5.49 o 
   5   7   2        2.10        4.91      7.16 o 
  -6   8   2       86.76       93.65     14.31 o 
  -5   8   2      113.62      111.84     14.72 o 
  -4   8   2      110.76      133.72     14.93 o 
  -3   8   2      197.66      197.72     17.18 o 
  -2   8   2      547.57      584.37     27.19 o 
  -1   8   2      338.47      346.98     20.65 o 
   0   8   2       37.38       39.87      9.20 o 
   1   8   2      631.80      686.60     29.44 o 
   2   8   2      615.07      636.92     28.83 o 
   3   8   2      231.31      243.52     18.40 o 
   4   8   2      123.78      108.16     14.52 o 
   5   8   2      130.30      131.27     16.15 o 
  -6   9   2        0.14        4.50      7.16 o 
  -5   9   2       16.43       10.43      7.36 o 
  -4   9   2       12.75       14.72      8.38 o 
  -3   9   2       94.84      101.42     14.11 o 
  -2   9   2       55.30       31.69      9.81 o 
  -1   9   2       51.12       61.14     11.45 o 
   0   9   2       94.01       80.76     12.68 o 
   1   9   2        8.52        4.29      5.73 o 
   2   9   2      159.19      141.08     15.74 o 
   3   9   2       34.48       40.89     10.22 o 
   4   9   2      117.94      114.50     16.15 o 
  -5  10   2       23.43       22.08     11.04 o 
  -4  10   2       83.32       78.31     14.31 o 
  -3  10   2      295.13      304.45     23.31 o 
  -2  10   2      267.13      295.86     22.49 o 
  -1  10   2      158.78      140.47     16.77 o 
   0  10   2       31.64       38.64     11.04 o 
   1  10   2       61.23       67.47     13.09 o 
   2  10   2      549.79      544.09     30.26 o 
   3  10   2      325.65      316.52     23.92 o 
   4  10   2       67.17       80.56     15.34 o 
  -4  11   2       59.27       61.95     14.52 o 
  -3  11   2        0.30        4.29      7.97 o 
  -2  11   2       13.93        4.91      9.20 o 
  -1  11   2       49.19       42.12     12.68 o 
   0  11   2        3.64        8.79      8.38 o 
   1  11   2        9.78       20.24      9.81 o 
   2  11   2        6.45        3.07      7.57 o 
   3  11   2       12.42       14.72      9.81 o 
   0 -12   3       19.03        4.29      9.20 o 
  -4 -11   3       10.40       21.67     11.25 o 
  -3 -11   3      112.63      121.04     16.97 o 
  -2 -11   3      200.53      213.57     14.58 o 
  -1 -11   3      117.47      113.80     11.13 o 
   0 -11   3      163.97      170.83     13.16 o 
   1 -11   3      200.14      262.95     23.51 o 
   2 -11   3       41.42       44.37     11.45 o 
   3 -11   3      131.05      123.70     18.20 o 
  -5 -10   3        1.44        0.00      9.00 o 
  -4 -10   3       49.42       42.53     11.86 o 
  -3 -10   3        3.28        9.10      5.42 o 
  -2 -10   3      170.30      169.36     12.07 o 
  -1 -10   3        9.15       10.52      5.11 o 
   0 -10   3        4.18        1.23      6.34 o 
   1 -10   3      162.09      149.47     16.77 o 
   2 -10   3        3.08       10.84      8.18 o 
   3 -10   3        8.78        4.91      7.36 o 
   4 -10   3        6.70       -5.52      6.13 o 
   5 -10   3        4.37       -1.02      7.36 o 
  -6  -9   3       81.39       90.78     15.95 o 
  -5  -9   3      442.18      445.53     28.63 o 
  -4  -9   3      167.22      162.35     16.97 o 
  -3  -9   3      115.22      109.12     26.27 o 
  -2  -9   3      229.09      237.88     18.30 o 
  -1  -9   3      362.49      371.16     15.66 o 
   0  -9   3      157.54      152.33     15.34 o 
   1  -9   3      267.07      270.31     19.83 o 
   2  -9   3      283.94      286.05     20.86 o 
   3  -9   3       32.08       31.69      9.41 o 
   4  -9   3      166.15      189.95     19.22 o 
   5  -9   3      242.44      295.46     23.51 o 
   6  -9   3       85.95       69.11     14.11 o 
  -7  -8   3        3.42        3.68     10.22 o 
  -6  -8   3       73.16       76.47     14.72 o 
  -5  -8   3        2.95        0.41      6.54 o 
  -4  -8   3       43.16       30.67      9.20 o 
  -3  -8   3      296.44      278.90     13.06 o 
  -2  -8   3       34.88       34.58      5.82 o 
  -1  -8   3      268.01      264.34     12.51 o 
   0  -8   3      309.87      269.90     17.58 o 
   1  -8   3      292.98      290.34     18.61 o 
   2  -8   3      168.88      159.89     15.74 o 
   3  -8   3       66.59       59.09     11.25 o 
   4  -8   3        0.56       -0.82      5.11 o 
   5  -8   3        2.70        6.13      6.95 o 
   6  -8   3        0.71        7.97      7.57 o 
   7  -8   3        8.95       14.11      9.81 o 
  -8  -7   3      142.76      155.40     21.88 o 
  -7  -7   3      220.04      179.11     21.26 o 
  -6  -7   3       15.61       25.35     10.63 o 
  -5  -7   3      492.03      501.76     26.99 o 
  -4  -7   3      917.24      880.64     33.12 o 
  -3  -7   3      219.70      237.22     11.11 o 
  -2  -7   3      121.29      127.06      8.29 o 
  -1  -7   3      446.88      417.69     14.23 o 
   0  -7   3     1485.37     1504.88     39.46 o 
   1  -7   3      680.99      659.82     25.97 o 
   2  -7   3      628.35      596.84     25.97 o 
   3  -7   3      473.43      516.48     25.76 o 
   4  -7   3      119.47      107.75     14.11 o 
   5  -7   3      243.17      260.70     20.86 o 
   6  -7   3      287.08      311.00     24.13 o 
   7  -7   3       59.99       89.56     16.36 o 
   8  -7   3       12.26        7.36     10.43 o 
  -8  -6   3       93.60      112.25     19.83 o 
  -7  -6   3       11.81       14.11      9.41 o 
  -6  -6   3       25.99       31.49     10.43 o 
  -5  -6   3       18.87       25.35      9.00 o 
  -4  -6   3      587.11      562.29     25.15 o 
  -3  -6   3       29.53       28.52      4.60 o 
  -2  -6   3      197.67      190.96      8.99 o 
  -1  -6   3       12.82       10.22      4.70 o 
   0  -6   3      179.92      159.89     11.65 o 
   1  -6   3      674.87      641.01     24.13 o 
   2  -6   3      617.50      634.67     25.76 o 
   3  -6   3        1.73        2.04      3.68 o 
   4  -6   3       29.21       26.17      8.38 o 
   5  -6   3       55.24       33.12      9.61 o 
   6  -6   3       20.19       19.02      9.61 o 
   7  -6   3       24.75       -6.13      6.95 o 
  -9  -5   3      127.14      148.03     22.90 o 
  -8  -5   3       45.33       53.27      9.28 o 
  -7  -5   3      499.51      489.17     19.44 o 
  -6  -5   3      473.17      417.81     16.41 o 
  -5  -5   3      105.35      103.46     12.06 o 
  -4  -5   3      378.99      355.81     11.94 o 
  -3  -5   3     3676.98     3645.35     33.18 o 
  -2  -5   3     3586.04     3621.52     30.69 o 
  -1  -5   3      258.11      263.76     12.88 o 
   0  -5   3      140.90      116.14      9.20 o 
   1  -5   3     1324.84     1243.78     15.51 o 
   2  -5   3      626.39      600.16     12.96 o 
   3  -5   3      815.90      800.35     17.47 o 
   4  -5   3      555.41      579.87     16.45 o 
   5  -5   3       54.51       62.40      7.01 o 
   6  -5   3      109.74      123.82     10.22 o 
   7  -5   3      390.54      399.09     17.93 o 
   8  -5   3       85.28       92.62     15.13 o 
  -9  -4   3       23.68       38.35      9.23 o 
  -8  -4   3        0.46        0.01      5.26 o 
  -7  -4   3       29.76       28.30      6.88 o 
  -6  -4   3      234.48      229.01     13.90 o 
  -5  -4   3        0.16        1.18      2.45 o 
  -4  -4   3      213.91      214.97      6.89 o 
  -3  -4   3       10.23       14.17      2.52 o 
  -2  -4   3       54.19       54.08      2.99 o 
  -1  -4   3       71.57       78.66      3.27 o 
   0  -4   3      517.09      588.25     19.02 o 
   1  -4   3       51.37       56.03      2.55 o 
   2  -4   3        6.54       11.99      3.37 o 
   3  -4   3      604.76      682.68     16.01 o 
   4  -4   3      786.44      843.50     47.33 o 
   5  -4   3      323.45      304.04     24.23 o 
   6  -4   3      342.82      363.42     15.23 o 
   7  -4   3      225.46      207.02     24.54 o 
   8  -4   3        9.88       12.68      8.79 o 
   9  -4   3       10.93       15.95     10.02 o 
  -9  -3   3      112.26      137.61     18.20 o 
  -8  -3   3      137.59      165.61     13.33 o 
  -7  -3   3        3.69        7.49      4.46 o 
  -6  -3   3     1168.56     1146.56     26.67 o 
  -5  -3   3     3336.77     3181.06     43.59 o 
  -4  -3   3      253.84      261.52      6.78 o 
  -3  -3   3       75.00      109.61      4.15 o 
  -2  -3   3     1668.71     1591.96     18.31 o 
  -1  -3   3     5326.18     5559.29     46.08 o 
   0  -3   3      178.31      174.18      4.80 o 
   1  -3   3     4394.80     4653.33     32.78 o 
   2  -3   3     6816.21     6567.06     59.47 o 
   3  -3   3      781.40      796.37     28.11 o 
   4  -3   3      139.88      135.91      8.23 o 
   5  -3   3      477.49      507.39     16.32 o 
   6  -3   3       84.36       96.25      8.59 o 
   7  -3   3      102.23      117.30     31.18 o 
   8  -3   3      364.46      378.47     25.56 o 
   9  -3   3       37.04       51.12     12.88 o 
  -9  -2   3        7.42       12.06      8.18 o 
  -8  -2   3       37.33       25.76      9.00 o 
  -7  -2   3      183.56      175.14     12.35 o 
  -6  -2   3      608.94      597.52     18.94 o 
  -5  -2   3       81.38       82.87      6.81 o 
  -4  -2   3       19.08       10.71      2.96 o 
  -3  -2   3      718.04      807.04     15.65 o 
  -2  -2   3     2523.40     2489.96     28.73 o 
  -1  -2   3     1102.08     1095.26     11.65 o 
   0  -2   3     3129.08     3241.59     50.20 o 
   1  -2   3     5348.37     5324.37     60.11 o 
   2  -2   3     1362.45     1479.54     32.20 o 
   3  -2   3     1940.50     2046.98     28.56 o 
   4  -2   3      785.87      721.61     17.40 o 
   5  -2   3        7.50        7.95      3.21 o 
   6  -2   3      681.91      682.97     20.15 o 
   7  -2   3        8.90        4.53      4.25 o 
   8  -2   3        1.26       -2.25      6.95 o 
   9  -2   3        0.88        4.70      8.18 o 
  -9  -1   3       23.25       16.36      8.79 o 
  -8  -1   3      370.74      432.24     26.38 o 
  -7  -1   3      951.93      952.21     36.19 o 
  -6  -1   3      243.73      242.84     12.34 o 
  -5  -1   3      281.25      246.34     19.63 o 
  -4  -1   3     1569.45     1573.80     25.51 o 
  -3  -1   3     1460.60     1526.10     37.01 o 
  -2  -1   3      741.04      756.48     15.03 o 
  -1  -1   3    20520.27    20323.25    147.55 o 
   0  -1   3     5762.87     5686.86     64.61 o 
   1  -1   3     8796.22     8942.16     67.43 o 
   2  -1   3        5.23        4.91      2.25 o 
   3  -1   3     5524.38     5321.68     72.59 o 
   4  -1   3     2398.94     2353.63     46.21 o 
   5  -1   3      756.74      793.74     28.42 o 
   6  -1   3      983.03      938.61     23.37 o 
   7  -1   3      225.72      226.54     12.47 o 
   8  -1   3       95.14       93.03     14.72 o 
   9  -1   3      182.03      205.69     22.29 o 
  -9   0   3        0.62        1.84      6.95 o 
  -8   0   3       53.62       48.46     11.65 o 
  -7   0   3      326.14      330.42     21.47 o 
  -6   0   3       11.96        5.93      4.91 o 
  -5   0   3      440.85      429.24     14.65 o 
  -4   0   3      441.33      456.84     13.14 o 
  -3   0   3     3539.81     3464.05     42.22 o 
  -2   0   3       63.19       75.57      3.83 o 
  -1   0   3      150.56      146.60      6.75 o 
   0   0   3        0.87        0.61      1.23 o 
   1   0   3      162.25      170.53      7.36 o 
   2   0   3      325.57      370.50     12.88 o 
   3   0   3      415.55      456.37     16.36 o 
   4   0   3       31.11       33.12      6.54 o 
   5   0   3       42.24       30.06      7.16 o 
   6   0   3       22.55       28.63      8.38 o 
   7   0   3        0.10        9.00      7.36 o 
   8   0   3       36.53       40.69     11.45 o 
   9   0   3        1.44        5.11      6.75 o 
  -9   1   3      262.76      258.45     23.31 o 
  -8   1   3       47.46       75.65     13.29 o 
  -7   1   3       23.32       23.72      8.38 o 
  -6   1   3      345.54      359.25     20.45 o 
  -5   1   3     2034.06     2051.22     46.01 o 
  -4   1   3     2531.63     2558.35     28.55 o 
  -3   1   3     2575.82     2467.11     22.37 o 
  -2   1   3       23.45       31.26      2.07 o 
  -1   1   3     4067.02     4193.94     37.28 o 
   0   1   3    14975.36    14568.35    345.24 o 
   1   1   3     8662.71     8418.23     68.53 o 
   2   1   3      253.97      282.80      8.09 o 
   3   1   3     1241.59     1257.27     29.03 o 
   4   1   3     1897.38     1762.10     39.26 o 
   5   1   3      477.89      446.76     20.86 o 
   6   1   3       13.10       15.13      5.93 o 
   7   1   3       83.40      110.82     14.31 o 
   8   1   3      104.40      130.25     16.77 o 
   9   1   3       39.40       36.60     11.25 o 
  -9   2   3       21.42       12.27     10.22 o 
  -8   2   3       67.05       69.93     13.49 o 
  -7   2   3       57.33       55.21     11.04 o 
  -6   2   3       13.90       11.45      5.93 o 
  -5   2   3       19.17       24.37      3.52 o 
  -4   2   3       86.62       77.30      4.86 o 
  -3   2   3     2524.33     2563.11     29.24 o 
  -2   2   3     4600.71     4574.48     70.34 o 
  -1   2   3     7719.30     7617.33     62.96 o 
   0   2   3     3628.19     3817.94     36.92 o 
   1   2   3     1981.36     1952.90     23.79 o 
   2   2   3     2763.97     2879.05     26.32 o 
   3   2   3      274.06      315.08     14.31 o 
   4   2   3        0.30       -0.41      2.45 o 
   5   2   3        1.13        5.11      4.50 o 
   6   2   3       19.35       35.37      8.59 o 
   7   2   3       71.78       82.40     13.29 o 
   8   2   3       39.99       26.99     10.22 o 
   9   2   3        0.56       -0.82      7.16 o 
  -9   3   3       70.79       94.67     16.15 o 
  -8   3   3      227.59      231.05     20.24 o 
  -7   3   3      285.46      267.24     19.42 o 
  -6   3   3      232.91      229.41     16.36 o 
  -5   3   3      414.61      405.85     12.58 o 
  -4   3   3     1063.24     1061.85     19.33 o 
  -3   3   3      204.34      199.51      7.63 o 
  -2   3   3     4486.13     4441.49     43.59 o 
  -1   3   3     4679.84     4769.68     45.57 o 
   0   3   3     1865.04     1898.77     24.24 o 
   1   3   3     5786.74     5852.81     42.34 o 
   2   3   3      365.22      318.06      7.58 o 
   3   3   3       24.59       21.33      2.44 o 
   4   3   3      540.09      526.30     20.65 o 
   5   3   3     1300.80     1370.75     38.44 o 
   6   3   3      705.66      744.47     30.67 o 
   7   3   3       91.97       78.31     13.09 o 
   8   3   3       39.03       48.87     11.86 o 
   9   3   3      148.56      150.08     19.22 o 
  -9   4   3        5.68       22.49     11.45 o 
  -8   4   3       46.45       37.21     11.65 o 
  -7   4   3       93.30       87.31     13.49 o 
  -6   4   3      107.95      111.84     12.68 o 
  -5   4   3       11.95       14.02      3.71 o 
  -4   4   3      777.58      804.90     17.71 o 
  -3   4   3     2830.29     2861.47     34.98 o 
  -2   4   3        7.18        7.73      2.38 o 
  -1   4   3     1199.03     1202.81     19.52 o 
   0   4   3      323.67      347.64     12.83 o 
   1   4   3     1019.77     1061.77     19.62 o 
   2   4   3       19.05       27.83      2.81 o 
   3   4   3       65.53       64.57      3.82 o 
   4   4   3        2.57        3.18      1.90 o 
   5   4   3      120.92      109.87      7.10 o 
   6   4   3        0.00        6.34      5.52 o 
   7   4   3      124.03       92.62     14.11 o 
   8   4   3       18.18        6.54      8.59 o 
  -9   5   3       31.25       31.69     11.86 o 
  -8   5   3      233.98      232.89     21.26 o 
  -7   5   3      203.00      213.87     19.02 o 
  -6   5   3       22.35       14.72      6.75 o 
  -5   5   3       79.39       81.92      7.19 o 
  -4   5   3     1479.39     1515.67     26.67 o 
  -3   5   3     1897.57     1828.13     38.54 o 
  -2   5   3       24.77       19.16      5.01 o 
  -1   5   3      192.21      171.69      7.60 o 
   0   5   3      243.25      212.20      9.61 o 
   1   5   3     1441.80     1436.73     17.52 o 
   2   5   3     2970.80     3054.40     31.74 o 
   3   5   3     1000.54      978.70     16.47 o 
   4   5   3       47.68       43.50      3.92 o 
   5   5   3       53.63       61.47      4.99 o 
   6   5   3      452.91      430.85     16.82 o 
   7   5   3      431.61      450.66     18.77 o 
   8   5   3       71.49       55.68      9.51 o 
  -8   6   3        8.10       -0.82      7.97 o 
  -7   6   3        0.82        3.88      7.57 o 
  -6   6   3        0.34       -3.84      3.43 o 
  -5   6   3       59.44       62.43      7.08 o 
  -4   6   3       62.63       53.71      5.97 o 
  -3   6   3        1.92        2.07      2.85 o 
  -2   6   3        9.27        4.37      4.70 o 
  -1   6   3      299.48      304.99     10.56 o 
   0   6   3      370.87      382.80      8.99 o 
   1   6   3       29.56       33.41      3.92 o 
   2   6   3      210.22      219.85      7.33 o 
   3   6   3       25.57       25.29      3.59 o 
   4   6   3        1.42        0.67      2.43 o 
   5   6   3      107.13      119.50     12.10 o 
   6   6   3        0.49        6.76      4.39 o 
   7   6   3        0.01        3.78      5.49 o 
   8   6   3        0.05       -1.66      5.76 o 
  -6   7   3      331.53      390.53     23.92 o 
  -5   7   3       37.26       30.47      8.38 o 
  -4   7   3       51.04       53.16     10.02 o 
  -3   7   3     1139.37     1166.90     37.42 o 
  -2   7   3     1206.03     1164.44     36.60 o 
  -1   7   3      476.33      488.88     23.10 o 
   0   7   3      309.09      305.68     18.40 o 
   1   7   3      170.64      192.00     14.93 o 
   2   7   3       57.58       59.50     10.43 o 
   3   7   3      183.55      230.23     17.58 o 
   4   7   3      656.62      735.47     31.90 o 
   5   7   3      124.36      142.31     16.36 o 
  -6   8   3        3.31       -3.48      6.54 o 
  -5   8   3        2.01        4.29      6.13 o 
  -4   8   3       71.48       86.49     12.68 o 
  -3   8   3       18.37       33.94      9.00 o 
  -2   8   3       72.41       69.11     11.45 o 
  -1   8   3        5.73        9.41      6.13 o 
   0   8   3       10.43        7.16      5.52 o 
   1   8   3       80.73      101.01     13.09 o 
   2   8   3      119.69       95.08     13.29 o 
   3   8   3      119.81      153.56     15.95 o 
   4   8   3        9.41        3.07      6.54 o 
   5   8   3       82.38       70.75     13.70 o 
  -6   9   3      130.05      128.20     17.18 o 
  -5   9   3      202.00      180.54     18.81 o 
  -4   9   3       14.96       11.86      7.57 o 
  -3   9   3       29.65       23.51      9.00 o 
  -2   9   3      419.26      402.60     25.15 o 
  -1   9   3      242.38      279.92     21.06 o 
   0   9   3       86.18       75.86     12.47 o 
   1   9   3      225.54      215.51     19.22 o 
   2   9   3      898.45      894.55     37.83 o 
   3   9   3      450.06      456.58     27.40 o 
   4   9   3      190.02      197.31     20.04 o 
   5   9   3      180.23      168.07     19.63 o 
  -5  10   3        0.07       -2.45      6.95 o 
  -4  10   3        0.47       -2.45      6.34 o 
  -3  10   3       23.36       20.65     10.02 o 
  -2  10   3        6.66       14.31      8.79 o 
  -1  10   3       51.88       71.97     13.70 o 
   0  10   3       44.63       72.18     13.90 o 
   1  10   3       57.76       39.26     12.06 o 
   2  10   3       15.53       18.40     10.02 o 
   3  10   3       74.46       58.27     13.70 o 
   4  10   3       33.66       28.83     12.27 o 
  -4  11   3       81.84       96.92     16.97 o 
  -3  11   3        5.79       -1.84      7.77 o 
  -2  11   3       47.44       40.89     13.09 o 
  -1  11   3      288.50      347.19     26.38 o 
   0  11   3      247.20      252.11     23.72 o 
   1  11   3       31.73       35.37     12.06 o 
   2  11   3        0.83        1.84      6.95 o 
   3  11   3       38.70       44.98     13.90 o 
  -3 -11   4       11.33       11.65      9.81 o 
  -2 -11   4        1.22        5.14      5.33 o 
  -1 -11   4       67.71       71.17     23.31 o 
   0 -11   4        5.28        7.52      5.44 o 
   1 -11   4        1.02       -3.68      5.52 o 
   2 -11   4       13.08       -3.48      6.54 o 
   3 -11   4        2.64       12.06      8.79 o 
  -5 -10   4        7.26        8.59      9.41 o 
  -4 -10   4      321.96      324.69     24.33 o 
  -3 -10   4      354.36      364.16     25.15 o 
  -2 -10   4      172.69      187.65     12.94 o 
  -1 -10   4      166.00      143.29     11.63 o 
   0 -10   4      271.02      299.54     21.26 o 
   1 -10   4      463.15      506.67     28.22 o 
   2 -10   4      139.63      123.70     16.36 o 
   3 -10   4        3.58        8.79      7.36 o 
   4 -10   4       28.58       20.65     10.02 o 
   5 -10   4       47.00       46.01     13.09 o 
  -6  -9   4       19.77       10.02      9.81 o 
  -5  -9   4       49.42       50.91     13.49 o 
  -4  -9   4      158.51      157.85     17.58 o 
  -3  -9   4       59.82       53.50      7.54 o 
  -2  -9   4      107.30       95.25      9.92 o 
  -1  -9   4        1.00       -1.65      3.48 o 
   0  -9   4        6.14        3.68      5.73 o 
   1  -9   4       52.92       50.09     10.43 o 
   2  -9   4        1.09        4.29      5.32 o 
   3  -9   4      116.48       58.68     12.27 o 
   4  -9   4       54.42       52.34     13.09 o 
   5  -9   4        8.06       -2.04      7.36 o 
   6  -9   4       39.30       27.40     11.86 o 
  -7  -8   4       92.74       92.01     17.18 o 
  -6  -8   4      364.89      342.69     25.35 o 
  -5  -8   4      133.81      132.90     16.56 o 
  -4  -8   4      370.83      423.86     24.95 o 
  -3  -8   4      794.44      757.92     29.34 o 
  -2  -8   4      474.39      477.53     16.59 o 
  -1  -8   4       64.40       59.11      7.19 o 
   0  -8   4       20.19       20.65      6.95 o 
   1  -8   4      275.09      286.87     19.22 o 
   2  -8   4     1336.17     1338.04     43.35 o 
   3  -8   4      612.02      565.35     28.83 o 
   4  -8   4       93.84      110.62     15.34 o 
   5  -8   4      248.22      266.22     23.31 o 
   6  -8   4      196.14      169.09     20.45 o 
   7  -8   4       62.25       61.75     15.54 o 
  -8  -7   4        0.05        7.97     10.84 o 
  -7  -7   4      184.55      164.39     20.24 o 
  -6  -7   4        0.57        8.59      7.77 o 
  -5  -7   4      318.43      328.99     23.10 o 
  -4  -7   4        2.60        7.77      6.34 o 
  -3  -7   4      827.01      823.97     20.58 o 
  -2  -7   4        0.00        3.00      2.88 o 
  -1  -7   4      150.48      133.29      8.74 o 
   0  -7   4        0.57        6.75      4.29 o 
   1  -7   4       28.88       33.74      7.77 o 
   2  -7   4      281.83      263.56     17.99 o 
   3  -7   4      110.03       84.24     12.47 o 
   4  -7   4        0.42        6.34      6.75 o 
   5  -7   4      111.62      128.41     16.77 o 
   6  -7   4        9.00       12.88      9.00 o 
   7  -7   4       16.09       12.68      9.20 o 
  -8  -6   4      265.33      218.98     24.13 o 
  -7  -6   4      223.68      177.68     20.04 o 
  -6  -6   4      416.16      483.36     27.60 o 
  -5  -6   4       97.33      108.37     13.70 o 
  -4  -6   4       11.05       33.94      8.18 o 
  -3  -6   4      218.34      215.96      9.66 o 
  -2  -6   4     1056.00     1070.94     22.01 o 
  -1  -6   4     2086.85     2111.33     43.76 o 
   0  -6   4      406.86      377.24     17.99 o 
   1  -6   4       38.63       31.08      6.95 o 
   2  -6   4      803.45      787.20     29.65 o 
   3  -6   4     1429.62     1410.42     43.14 o 
   4  -6   4      149.84      158.46     15.95 o 
   5  -6   4       38.28       35.17     10.02 o 
   6  -6   4      146.31      151.71     17.99 o 
   7  -6   4      133.50      124.32     17.18 o 
   8  -6   4       34.58       24.74     12.06 o 
  -9  -5   4        7.71      -11.25      9.41 o 
  -8  -5   4       50.10       48.05     15.13 o 
  -7  -5   4        1.13       -0.34      4.49 o 
  -6  -5   4       12.31        7.42      4.76 o 
  -5  -5   4      134.27      143.88      9.28 o 
  -4  -5   4     1121.92     1093.77     21.56 o 
  -3  -5   4       84.88       83.20      4.41 o 
  -2  -5   4      992.31      983.50     19.32 o 
  -1  -5   4       17.05       24.74      4.91 o 
   0  -5   4      308.05      349.03     16.36 o 
   1  -5   4        1.28        1.21      1.64 o 
   2  -5   4       84.14       96.71      7.95 o 
   3  -5   4       47.10       57.11      9.71 o 
   4  -5   4       14.54       11.54      6.03 o 
   5  -5   4       30.04       25.71      5.70 o 
   6  -5   4        0.29       -4.23      3.83 o 
   7  -5   4        0.04        3.20      5.44 o 
   8  -5   4        1.13        2.04      6.22 o 
  -9  -4   4       36.66       50.08      9.81 o 
  -8  -4   4       32.91       47.74      8.82 o 
  -7  -4   4      236.95      213.41     13.36 o 
  -6  -4   4      678.53      695.23     21.01 o 
  -5  -4   4     1209.51     1196.09     34.25 o 
  -4  -4   4      532.63      516.74     15.95 o 
  -3  -4   4     1886.39     1986.47     21.28 o 
  -2  -4   4      996.64     1009.70     13.26 o 
  -1  -4   4     1100.95     1049.92     14.30 o 
   0  -4   4     4836.77     4850.34     82.40 o 
   1  -4   4      580.41      587.49     11.27 o 
   2  -4   4       66.31       85.82      4.14 o 
   3  -4   4     2079.26     2107.83     41.61 o 
   4  -4   4     1507.88     1487.53     27.82 o 
   5  -4   4       49.08       68.93     17.28 o 
   6  -4   4       33.98       29.27      6.32 o 
   7  -4   4       63.74       73.70      9.39 o 
   8  -4   4      108.25      104.07     15.74 o 
   9  -4   4       21.61       26.58     10.63 o 
  -9  -3   4        3.00       10.63      6.68 o 
  -8  -3   4        6.46        5.13      5.11 o 
  -7  -3   4        6.89        8.98      4.49 o 
  -6  -3   4      178.37      166.27     10.89 o 
  -5  -3   4      297.96      304.69     18.71 o 
  -4  -3   4       67.12       53.44      7.67 o 
  -3  -3   4      167.93      173.28      5.13 o 
  -2  -3   4      521.92      617.45      9.59 o 
  -1  -3   4     2372.74     2544.06     26.23 o 
   0  -3   4      221.20      254.59      9.41 o 
   1  -3   4     2822.53     2858.19     30.53 o 
   2  -3   4      313.47      297.63      9.17 o 
   3  -3   4      198.72      223.85      9.14 o 
   4  -3   4       57.97       65.60      6.26 o 
   5  -3   4        2.73       -0.01      2.80 o 
   6  -3   4        0.76        1.04      3.87 o 
   7  -3   4       13.72       23.70      6.72 o 
   8  -3   4        3.80        9.61      8.38 o 
   9  -3   4        4.94        8.38      9.41 o 
  -9  -2   4      265.39      261.31     23.10 o 
  -8  -2   4       27.00       42.75     11.25 o 
  -7  -2   4       38.98       41.32      7.29 o 
  -6  -2   4      375.29      379.95     23.72 o 
  -5  -2   4     1571.76     1507.57     27.88 o 
  -4  -2   4      446.26      392.84     12.10 o 
  -3  -2   4        3.43        5.54      1.92 o 
  -2  -2   4     4829.90     4959.14     46.40 o 
  -1  -2   4     4910.24     5057.23     43.71 o 
   0  -2   4     2764.32     2792.30     28.91 o 
   1  -2   4     9995.96    10052.92     81.19 o 
   2  -2   4     1098.40     1116.14     14.74 o 
   3  -2   4      159.09      163.17      7.85 o 
   4  -2   4     1574.17     1598.58     27.83 o 
   5  -2   4     1316.80     1285.95     27.71 o 
   6  -2   4      479.96      463.68     17.27 o 
   7  -2   4      305.10      317.22     17.18 o 
   8  -2   4      182.31      155.80     18.40 o 
   9  -2   4       84.49       74.43     15.54 o 
  -9  -1   4       17.41       10.02      7.77 o 
  -8  -1   4       65.76       63.79     12.47 o 
  -7  -1   4        4.52        7.65      4.76 o 
  -6  -1   4       52.11       51.87      6.65 o 
  -5  -1   4       67.74       74.99     14.93 o 
  -4  -1   4      148.54      133.69      8.38 o 
  -3  -1   4       53.88       67.28      7.57 o 
  -2  -1   4     2642.61     2767.65     30.21 o 
  -1  -1   4       14.30       13.52      1.95 o 
   0  -1   4     2235.35     2271.84     34.56 o 
   1  -1   4     1119.44     1140.72     22.29 o 
   2  -1   4      252.79      258.59     17.58 o 
   3  -1   4       60.54       51.32      6.34 o 
   4  -1   4       88.54       93.85      9.61 o 
   5  -1   4        0.33       -2.45      4.09 o 
   6  -1   4      130.71      147.01     14.93 o 
   7  -1   4       14.23        8.26      5.93 o 
   8  -1   4       32.67       25.35     10.43 o 
   9  -1   4       37.03       54.80     14.31 o 
  -9   0   4      175.80      175.64     19.83 o 
  -8   0   4      412.04      449.22     27.19 o 
  -7   0   4      144.51      151.71     15.54 o 
  -6   0   4      129.53      113.20      9.30 o 
  -5   0   4     1324.16     1323.71     25.92 o 
  -4   0   4     4998.70     5021.72     53.47 o 
  -3   0   4     1458.88     1484.49     23.21 o 
  -2   0   4      109.51      117.45      6.85 o 
  -1   0   4       15.91       11.89      1.77 o 
   0   0   4      308.13      271.33     10.43 o 
   1   0   4       30.85       43.55      4.50 o 
   2   0   4     2313.64     2333.80     27.69 o 
   3   0   4     1754.43     1748.40     36.19 o 
   4   0   4      401.45      431.84     18.61 o 
   5   0   4     1103.74     1195.93     35.58 o 
   6   0   4      793.80      813.99     31.90 o 
   7   0   4      155.33      147.42     16.77 o 
   8   0   4        3.55        0.00      6.54 o 
   9   0   4      129.03      172.78     20.45 o 
  -9   1   4      161.71      194.45     20.86 o 
  -8   1   4       25.05       37.01     10.63 o 
  -7   1   4      310.47      309.36     20.86 o 
  -6   1   4       26.69       14.93      5.93 o 
  -5   1   4       32.26       33.94      7.16 o 
  -4   1   4      388.20      420.43     15.64 o 
  -3   1   4       99.60      108.73      3.93 o 
  -2   1   4       26.94       30.33      2.16 o 
  -1   1   4     2892.21     2936.16     30.40 o 
   0   1   4     1085.38     1074.08     16.41 o 
   1   1   4      676.21      699.89     18.20 o 
   2   1   4     1238.27     1257.20     19.45 o 
   3   1   4      319.81      310.05     10.26 o 
   4   1   4       20.06       15.54      4.91 o 
   5   1   4       20.65       22.08      6.13 o 
   6   1   4       91.49       80.36     11.45 o 
   7   1   4       19.31       12.27      7.57 o 
   8   1   4       69.29       61.54     12.68 o 
   9   1   4        0.00       -4.91      6.13 o 
  -9   2   4       99.58       62.77     13.90 o 
  -8   2   4      409.79      343.51     23.92 o 
  -7   2   4      426.42      381.13     22.90 o 
  -6   2   4      267.03      272.56     18.61 o 
  -5   2   4      107.31      101.21     11.04 o 
  -4   2   4     1076.48     1033.65     17.62 o 
  -3   2   4     2577.72     2584.70     30.01 o 
  -2   2   4     2678.59     2754.72     31.18 o 
  -1   2   4     2025.68     2045.06     27.30 o 
   0   2   4     2410.00     2423.06     28.77 o 
   1   2   4     7124.29     7232.43     64.03 o 
   2   2   4     1788.83     1814.34     25.90 o 
   3   2   4      906.24      809.99     16.99 o 
   4   2   4      715.27      719.16     19.12 o 
   5   2   4       23.19       33.12      7.57 o 
   6   2   4        8.20       13.49      6.54 o 
   7   2   4      343.35      372.54     24.13 o 
   8   2   4       98.18       93.65     15.54 o 
   9   2   4        5.57        8.18      7.57 o 
  -9   3   4       25.53       21.26     10.02 o 
  -8   3   4       89.55      115.73     15.54 o 
  -7   3   4      103.41       94.46     13.49 o 
  -6   3   4      120.91      129.22     13.70 o 
  -5   3   4       49.09       53.87      5.18 o 
  -4   3   4        1.99        2.65      1.77 o 
  -3   3   4      529.11      564.03     16.97 o 
  -2   3   4     1614.54     1667.55     23.78 o 
  -1   3   4     1018.59     1072.13     18.22 o 
   0   3   4       23.14       17.89      2.96 o 
   1   3   4     1563.79     1649.24     32.31 o 
   2   3   4       82.32       67.42      5.26 o 
   3   3   4      376.79      410.60     10.32 o 
   4   3   4      366.74      359.73     21.67 o 
   5   3   4        4.89        7.71      3.73 o 
   6   3   4      119.04       81.58     11.65 o 
   7   3   4        0.14        0.61      5.73 o 
   8   3   4       14.32       18.61      9.81 o 
  -9   4   4        1.85       -6.95      6.54 o 
  -8   4   4       95.57      105.10     15.95 o 
  -7   4   4      288.53      255.18     19.63 o 
  -6   4   4      253.70      261.92     18.40 o 
  -5   4   4      261.26      288.87     11.41 o 
  -4   4   4      134.87      121.90     10.22 o 
  -3   4   4     1104.22     1066.16     20.02 o 
  -2   4   4     1399.21     1327.94     22.04 o 
  -1   4   4     1441.01     1449.06     22.95 o 
   0   4   4      383.51      382.09     11.19 o 
   1   4   4      971.05      924.01     12.79 o 
   2   4   4     3295.36     3395.93     32.00 o 
   3   4   4      784.88      769.62     22.55 o 
   4   4   4      348.00      334.06     11.22 o 
   5   4   4      834.50      812.56     21.18 o 
   6   4   4      353.56      336.93     15.03 o 
   7   4   4       89.47       89.60      9.68 o 
   8   4   4      421.98      491.23     21.15 o 
  -9   5   4        0.92       -7.57      7.36 o 
  -8   5   4       15.54      -10.12      6.75 o 
  -7   5   4        1.28        1.84      6.54 o 
  -6   5   4       12.93       10.02      5.93 o 
  -5   5   4      152.09      162.85      9.43 o 
  -4   5   4       64.52       63.29      6.75 o 
  -3   5   4       24.83       21.01      3.87 o 
  -2   5   4        3.00        1.60      2.96 o 
  -1   5   4      118.10      123.91      7.13 o 
   0   5   4        7.28       12.71      3.03 o 
   1   5   4      174.68      161.79      9.71 o 
   2   5   4      377.63      399.44      9.71 o 
   3   5   4      506.87      501.41     18.13 o 
   4   5   4      475.74      465.85     12.72 o 
   5   5   4      179.49      189.32     10.98 o 
   6   5   4      209.73      187.72     19.63 o 
   7   5   4       27.08       24.64      6.42 o 
   8   5   4       28.11       21.74      7.58 o 
  -8   6   4       40.26       37.42     11.86 o 
  -7   6   4      208.91      221.64     20.24 o 
  -6   6   4      154.78      140.67     15.34 o 
  -5   6   4      165.19      155.63     10.33 o 
  -4   6   4      288.03      287.22     12.12 o 
  -3   6   4      113.26      113.66     15.44 o 
  -2   6   4      720.14      744.47     18.08 o 
  -1   6   4     1960.98     1915.52     29.97 o 
   0   6   4      693.71      685.19     17.04 o 
   1   6   4       35.45       32.25      5.93 o 
   2   6   4       78.05       78.20      9.10 o 
   3   6   4      551.25      571.20     16.88 o 
   4   6   4      135.36      136.11      9.62 o 
   5   6   4       53.41       75.20     15.64 o 
   6   6   4      291.52      308.41     24.84 o 
   7   6   4       93.44       85.12     10.63 o 
  -6   7   4       47.49       30.26      9.20 o 
  -5   7   4      162.61      137.61     14.72 o 
  -4   7   4        4.73       10.22      6.54 o 
  -3   7   4      408.19      378.47     21.67 o 
  -2   7   4      436.90      432.65     22.70 o 
  -1   7   4        0.88        5.73      4.91 o 
   0   7   4       98.68      104.69     12.27 o 
   1   7   4       83.96       90.58     12.06 o 
   2   7   4      152.06      150.69     14.93 o 
   3   7   4      237.07      276.03     19.83 o 
   4   7   4       41.81       49.28     11.45 o 
   5   7   4      110.40       95.90     14.93 o 
  -6   8   4      333.76      392.17     25.15 o 
  -5   8   4      300.31      346.16     23.31 o 
  -3   8   4      567.76      584.78     28.63 o 
  -2   8   4       83.48      105.91     13.70 o 
  -1   8   4       74.33      111.03     14.11 o 
   0   8   4      769.71      775.34     32.71 o 
   1   8   4      237.11      220.21     18.61 o 
   2   8   4       46.27       38.03     10.02 o 
   3   8   4      637.43      708.28     33.33 o 
   4   8   4      692.39      703.57     34.15 o 
   5   8   4      144.38      123.70     17.38 o 
  -6   9   4       53.67       42.73     12.06 o 
  -5   9   4       39.66       14.93      8.59 o 
  -4   9   4       21.23       25.76      9.61 o 
  -3   9   4       68.90       68.70     13.09 o 
  -2   9   4        6.76        1.02      6.13 o 
  -1   9   4        0.05        4.29      6.13 o 
   0   9   4        4.91        5.93      5.93 o 
   1   9   4        0.73        9.61      7.16 o 
   2   9   4        2.06        7.97      7.97 o 
   3   9   4       29.37       25.15     10.43 o 
   4   9   4        0.44       -0.41      7.97 o 
   5   9   4       14.73       19.02     10.22 o 
  -5  10   4       47.97       66.04     14.93 o 
  -4  10   4       23.27       27.19     10.84 o 
  -3  10   4       14.74       11.04      8.79 o 
  -2  10   4       84.02       82.40     14.72 o 
  -1  10   4       79.51       33.94     11.45 o 
   0  10   4      275.94      297.30     24.33 o 
   1  10   4      757.01      792.72     38.03 o 
   2  10   4       98.70       94.67     15.54 o 
   3  10   4        3.04       -3.88      8.18 o 
   4  10   4       78.82       88.33     17.18 o 
  -3  11   4        7.90       10.63      9.20 o 
  -2  11   4       18.86       25.97     11.45 o 
  -1  11   4       86.16       88.53     16.77 o 
   0  11   4       10.92       11.25     10.02 o 
   1  11   4       22.68        8.18      9.20 o 
   2  11   4        0.61        2.04      8.38 o 
  -3 -11   5      129.65      116.34     17.38 o 
  -2 -11   5      110.42      119.81     11.70 o 
  -1 -11   5       20.16       24.50      7.46 o 
   0 -11   5      118.90      112.78     11.83 o 
   1 -11   5      169.04      153.35     19.02 o 
   2 -11   5      136.37      151.71     19.42 o 
   3 -11   5       25.65       34.56     11.25 o 
  -5 -10   5       38.11       50.50     14.72 o 
  -4 -10   5        0.53        2.86      8.38 o 
  -3 -10   5      157.30      159.69     18.40 o 
  -2 -10   5        9.31        2.94      4.76 o 
  -1 -10   5      133.60      138.75     11.78 o 
   0 -10   5       64.19       84.04     13.49 o 
   1 -10   5        0.25        4.50      7.16 o 
   2 -10   5        7.63        5.93      6.54 o 
   3 -10   5        0.09       -0.41      6.13 o 
   4 -10   5        6.97       -3.48      7.36 o 
  -6  -9   5       33.31       45.19     14.31 o 
  -5  -9   5      120.96      112.46     16.36 o 
  -4  -9   5      161.93      194.86     19.63 o 
  -3  -9   5      545.63      537.55     29.03 o 
  -2  -9   5     1745.15     1685.82     34.45 o 
  -1  -9   5      625.68      582.01     20.20 o 
   0  -9   5       45.71       39.26      9.41 o 
   1  -9   5        6.74       12.88      6.75 o 
   2  -9   5       70.18       69.93     12.68 o 
   3  -9   5      485.01      507.90     29.44 o 
   4  -9   5      248.52      266.63     23.51 o 
   5  -9   5       69.55       48.87     13.90 o 
   6  -9   5        6.73        5.32      9.81 o 
  -7  -8   5       18.60       24.13     12.06 o 
  -6  -8   5       63.84       72.38     14.72 o 
  -5  -8   5       32.01       30.26     10.63 o 
  -4  -8   5       70.62       59.30     12.27 o 
  -3  -8   5       39.74       61.95     11.65 o 
  -2  -8   5      150.52      152.46     10.12 o 
  -1  -8   5       32.87       45.12      6.55 o 
   0  -8   5       62.85       60.11     10.22 o 
   1  -8   5        0.39       -1.23      4.09 o 
   2  -8   5      105.96      115.93     14.11 o 
   3  -8   5        3.91        1.84      5.11 o 
   4  -8   5       21.55        5.32      7.57 o 
   5  -8   5        0.25       -5.32      6.34 o 
   6  -8   5        0.16       -2.25      8.79 o 
  -8  -7   5        5.25        4.09     11.04 o 
  -7  -7   5      254.09      265.40     24.54 o 
  -6  -7   5      762.87      807.03     37.42 o 
  -5  -7   5      250.05      266.83     20.86 o 
  -4  -7   5      107.31       88.13     12.88 o 
  -3  -7   5       19.47       20.12      4.62 o 
  -2  -7   5       23.86       27.78      6.34 o 
  -1  -7   5      461.33      508.51     21.88 o 
   0  -7   5      616.55      562.69     24.13 o 
   1  -7   5      971.79      932.37     33.12 o 
   2  -7   5      379.97      395.44     23.10 o 
   3  -7   5      397.95      378.67     23.92 o 
   4  -7   5      565.39      590.09     31.69 o 
   5  -7   5      272.35      299.54     25.15 o 
   6  -7   5      245.66      218.58     23.31 o 
   7  -7   5       77.38       66.86     15.74 o 
  -8  -6   5        0.62       -6.75      9.20 o 
  -7  -6   5        8.65       23.72     10.63 o 
  -6  -6   5        0.28        0.61      6.75 o 
  -5  -6   5       38.32       12.68      6.75 o 
  -4  -6   5        4.39        1.43      5.11 o 
  -3  -6   5      127.64      129.25      7.81 o 
  -2  -6   5        8.03       10.73      3.14 o 
  -1  -6   5      267.48      271.74     15.13 o 
   0  -6   5      140.22      145.79     12.47 o 
   1  -6   5       69.55       76.47     10.02 o 
   2  -6   5      240.74      210.19     15.74 o 
   3  -6   5        1.47        5.11      5.93 o 
   4  -6   5       55.82       61.34     12.06 o 
   5  -6   5       16.98       17.79      9.00 o 
   6  -6   5        4.19        9.20      8.59 o 
   7  -6   5        1.26        0.41      7.97 o 
   8  -6   5       13.06        3.48      9.61 o 
  -9  -5   5      335.13      253.13     28.22 o 
  -8  -5   5      176.62      220.01     23.92 o 
  -7  -5   5        2.95       -4.91      7.16 o 
  -6  -5   5      305.13      317.33     21.88 o 
  -5  -5   5     2008.58     1993.97     52.75 o 
  -4  -5   5      310.65      311.61     18.40 o 
  -3  -5   5       86.61       85.75     11.65 o 
  -2  -5   5      826.00      846.88     18.08 o 
  -1  -5   5     1384.64     1339.47     32.51 o 
   0  -5   5      931.16      904.36     27.81 o 
   1  -5   5      675.64      628.53     24.54 o 
   2  -5   5      474.00      435.28     12.78 o 
   3  -5   5        8.89        5.57      3.36 o 
   4  -5   5      348.53      383.73     14.44 o 
   5  -5   5      278.48      328.92     34.96 o 
   6  -5   5       25.79       18.93      6.65 o 
   7  -5   5       26.77       19.96      7.21 o 
   8  -5   5       64.35       77.08     15.74 o 
  -9  -4   5        8.17       -5.19      8.28 o 
  -8  -4   5       14.17       13.24      6.46 o 
  -7  -4   5       81.01       71.14      8.74 o 
  -6  -4   5       65.15       84.74      9.51 o 
  -5  -4   5        0.36       -0.85      2.35 o 
  -4  -4   5        6.99       11.44      3.11 o 
  -3  -4   5       76.93       70.62      4.45 o 
  -2  -4   5      769.60      851.49     12.66 o 
  -1  -4   5      273.21      272.69      7.55 o 
   0  -4   5        1.13       -0.18      1.43 o 
   1  -4   5      458.29      434.78     10.40 o 
   2  -4   5      493.96      538.68     10.53 o 
   3  -4   5       83.42       79.06      4.97 o 
   4  -4   5      112.18      101.78     10.02 o 
   5  -4   5       44.52       44.90      6.96 o 
   6  -4   5       25.31       20.67      6.40 o 
   7  -4   5       17.43        6.49      5.78 o 
   8  -4   5        1.08        3.32      5.91 o 
  -9  -3   5       65.88       67.27     10.60 o 
  -8  -3   5      435.18      447.91     20.06 o 
  -7  -3   5      492.07      488.84     19.13 o 
  -6  -3   5        5.47        1.88      3.32 o 
  -5  -3   5      278.75      276.20     11.52 o 
  -4  -3   5     3720.51     3637.50     44.23 o 
  -3  -3   5     1244.69     1188.44     14.76 o 
  -2  -3   5      842.45      895.52     12.58 o 
  -1  -3   5     3175.47     3389.75     54.90 o 
   0  -3   5     4574.78     4437.89     54.29 o 
   1  -3   5     1785.90     1885.82     25.87 o 
   2  -3   5     3410.25     3634.76     33.14 o 
   3  -3   5     1024.34     1057.51     21.25 o 
   4  -3   5       84.40       78.66      6.90 o 
   5  -3   5      351.27      363.06     16.77 o 
   6  -3   5      308.22      348.60     24.95 o 
   7  -3   5      217.63      239.01     29.24 o 
   8  -3   5       43.75       45.28     13.19 o 
   9  -3   5       22.26       42.53     13.09 o 
  -9  -2   5        0.01        1.43      6.34 o 
  -8  -2   5       13.54       11.83      5.93 o 
  -7  -2   5        6.93        6.25      4.46 o 
  -6  -2   5       32.70       45.91     13.39 o 
  -5  -2   5      189.84      188.02      9.72 o 
  -4  -2   5        4.30        5.46      2.19 o 
  -3  -2   5      349.87      394.45     11.12 o 
  -2  -2   5     1093.88     1244.21     14.57 o 
  -1  -2   5      140.79      139.65      5.49 o 
   0  -2   5      516.73      537.20     26.38 o 
   1  -2   5        8.31        4.29      2.04 o 
   2  -2   5      113.60      107.10      5.42 o 
   3  -2   5        0.03        1.11      2.06 o 
   4  -2   5      719.25      705.41     21.67 o 
   5  -2   5        0.60        2.85      2.96 o 
   6  -2   5      574.78      566.53     19.65 o 
   7  -2   5        0.00        2.50      6.13 o 
   8  -2   5       10.84       11.86      9.41 o 
   9  -2   5        2.90        0.00      7.77 o 
  -9  -1   5       35.89       40.69     11.65 o 
  -8  -1   5       42.17       46.41     11.25 o 
  -7  -1   5      201.67      201.59     13.00 o 
  -6  -1   5      181.80      185.86     17.89 o 
  -5  -1   5        6.51        4.67      3.07 o 
  -4  -1   5     1358.62     1335.68     23.57 o 
  -3  -1   5     5216.86     5021.47     52.45 o 
  -2  -1   5     1244.27     1193.18     18.35 o 
  -1  -1   5       14.81       15.20      2.31 o 
   0  -1   5      612.73      621.79     17.18 o 
   1  -1   5      904.18      837.09     20.24 o 
   2  -1   5      304.76      244.22     12.57 o 
   3  -1   5      887.42      902.31     18.00 o 
   4  -1   5      699.68      646.53     23.31 o 
   5  -1   5     1615.48     1532.28     41.30 o 
   6  -1   5      734.71      656.95     29.24 o 
   7  -1   5      171.76      194.59     13.12 o 
   8  -1   5      149.31      136.18     18.20 o 
   9  -1   5       47.75       54.59     14.52 o 
  -9   0   5        1.40        4.91      7.57 o 
  -8   0   5        4.32        5.11      6.54 o 
  -7   0   5      116.56      131.06     15.13 o 
  -6   0   5       57.69       52.51      6.94 o 
  -5   0   5      233.35      216.11     10.55 o 
  -4   0   5        3.97        7.18      2.74 o 
  -3   0   5       98.36       96.42      5.63 o 
  -2   0   5       81.74       94.91      6.03 o 
  -1   0   5      543.35      549.20     13.49 o 
   0   0   5      316.40      321.42     12.68 o 
   1   0   5     1618.11     1655.78     31.49 o 
   2   0   5      145.86      152.50     12.88 o 
   3   0   5     1200.24     1231.87     34.66 o 
   4   0   5        8.20       11.31      3.54 o 
   5   0   5      633.36      635.28     26.38 o 
   6   0   5        1.12        2.04      6.13 o 
   7   0   5       90.29       85.06     14.11 o 
   8   0   5       35.75       39.05     12.47 o 
  -9   1   5      149.71      177.48     19.83 o 
  -8   1   5      165.81      168.89     18.40 o 
  -7   1   5      877.05      874.92     35.37 o 
  -6   1   5     2313.49     2208.04     53.37 o 
  -5   1   5      910.02      915.16     40.18 o 
  -4   1   5      158.40      171.06      8.55 o 
  -3   1   5      623.25      525.47      9.18 o 
  -2   1   5     1014.33      926.83     12.10 o 
  -1   1   5     1542.72     1495.95     20.99 o 
   0   1   5       21.75       18.00      2.75 o 
   1   1   5      915.67      879.62     22.29 o 
   2   1   5     2114.34     1993.35     38.24 o 
   3   1   5     2156.97     2129.12     42.53 o 
   4   1   5      240.96      252.76     16.26 o 
   5   1   5        5.63        9.61      5.32 o 
   6   1   5      404.64      383.99     22.29 o 
   7   1   5      128.28      100.80     14.11 o 
   8   1   5       27.71       28.01      9.61 o 
  -9   2   5        0.25        4.70      8.38 o 
  -8   2   5       67.59       38.64     11.25 o 
  -7   2   5        0.22       -1.43      6.13 o 
  -6   2   5      265.45      298.11     19.22 o 
  -5   2   5        1.04        0.20      3.68 o 
  -4   2   5      257.90      258.05     17.48 o 
  -3   2   5      177.31      170.98      6.93 o 
  -2   2   5      656.60      644.96     13.42 o 
  -1   2   5       96.78      103.59      5.76 o 
   0   2   5       10.40        7.87      4.19 o 
   1   2   5       20.11       27.89      3.54 o 
   2   2   5      487.77      533.25     18.61 o 
   3   2   5       24.91       16.79      3.40 o 
   4   2   5      389.36      384.80     13.44 o 
   5   2   5       30.51       22.81      9.81 o 
   6   2   5      138.18      139.27     10.70 o 
   7   2   5      197.43      216.21     13.81 o 
   8   2   5       71.24       62.68     14.01 o 
   9   2   5       24.29       24.95     12.06 o 
  -9   3   5       56.89       40.08     12.06 o 
  -8   3   5      156.16      126.97     16.36 o 
  -7   3   5       17.92       17.58      7.36 o 
  -6   3   5      155.13      156.21     14.93 o 
  -5   3   5      727.66      760.21     28.63 o 
  -4   3   5      274.69      280.98      9.92 o 
  -3   3   5     1626.21     1714.66     34.76 o 
  -2   3   5     2062.61     2200.07     40.89 o 
  -1   3   5     3114.01     3065.86     36.43 o 
   0   3   5     3616.65     3615.60     41.40 o 
   1   3   5     1061.31     1136.39     23.00 o 
   2   3   5     2253.57     2265.67     32.10 o 
   3   3   5     2026.73     1983.93     31.34 o 
   4   3   5      934.10      927.14     38.44 o 
   5   3   5       17.81       20.32      6.34 o 
   6   3   5       44.05       36.79     18.30 o 
   7   3   5      334.95      304.46     16.12 o 
   8   3   5      118.48      110.98     12.13 o 
  -9   4   5        6.98        7.97      8.59 o 
  -8   4   5        0.22       -7.36      4.91 o 
  -7   4   5       90.62      114.30     14.93 o 
  -6   4   5        3.19       -2.86      4.50 o 
  -5   4   5      184.71      170.51      9.14 o 
  -4   4   5       35.24       35.70      4.67 o 
  -3   4   5      762.37      757.82     17.49 o 
  -2   4   5      742.96      725.74     16.55 o 
  -1   4   5     1024.27     1019.98     27.19 o 
   0   4   5       30.72       35.68      5.83 o 
   1   4   5       33.23       46.26      4.91 o 
   2   4   5       33.65       44.86      5.52 o 
   3   4   5        7.02        9.60      3.78 o 
   4   4   5       41.74       38.24      7.57 o 
   5   4   5      158.06      135.56      9.54 o 
   6   4   5       97.19       88.31      9.25 o 
   7   4   5      174.05      161.32     25.15 o 
   8   4   5        5.51        3.76      5.49 o 
  -9   5   5       36.38       30.06     11.65 o 
  -8   5   5       42.07       21.26     10.02 o 
  -7   5   5      147.42      130.86     16.15 o 
  -6   5   5      130.08      133.31     14.72 o 
  -5   5   5      259.52      282.29     12.06 o 
  -4   5   5      204.39      203.00     10.43 o 
  -3   5   5       18.79       22.21      5.73 o 
  -2   5   5      503.63      492.68     14.38 o 
  -1   5   5      701.99      701.85     17.26 o 
   0   5   5     1952.89     1923.17     44.88 o 
   1   5   5      428.27      411.05     12.98 o 
   2   5   5       41.99       48.19      5.50 o 
   3   5   5      140.15      146.66     22.49 o 
   4   5   5     1126.49     1098.39     28.22 o 
   5   5   5      689.17      663.70     28.22 o 
   6   5   5       44.16       46.76      7.34 o 
   7   5   5      106.96       88.18     10.30 o 
   8   5   5      182.50      140.88     18.20 o 
  -8   6   5        0.39        7.57      8.38 o 
  -7   6   5       40.47       32.10     10.84 o 
  -6   6   5       93.19       59.50     11.45 o 
  -5   6   5        6.29       10.08      4.04 o 
  -4   6   5       49.92       59.30      6.65 o 
  -3   6   5       72.09       62.78     18.81 o 
  -2   6   5       99.46      121.08     11.76 o 
  -1   6   5       12.76       12.66      3.46 o 
   0   6   5      326.91      281.80     11.43 o 
   1   6   5       31.25       24.15      4.27 o 
   2   6   5      295.35      268.18     11.69 o 
   3   6   5        4.33        0.59      3.27 o 
   4   6   5        3.00        3.83      3.75 o 
   5   6   5       15.32       12.25      5.26 o 
   6   6   5        3.01       11.45      7.36 o 
   7   6   5        0.00       14.72      8.59 o 
  -6   7   5      114.65      120.23     14.52 o 
  -5   7   5      367.55      375.03     15.83 o 
  -4   7   5      706.72      688.03     20.23 o 
  -3   7   5      575.46      588.99     18.22 o 
  -2   7   5      480.55      499.00     18.30 o 
  -1   7   5      186.16      179.22     10.12 o 
   0   7   5      148.47      144.77      8.66 o 
   1   7   5      578.25      587.04     17.10 o 
   2   7   5      202.14      212.21     11.20 o 
   3   7   5       19.10       22.49      8.18 o 
   4   7   5       60.16       53.98     12.27 o 
   5   7   5      430.27      457.39     28.83 o 
  -5   8   5        7.00       -6.75      6.13 o 
  -4   8   5       22.56       26.99      9.61 o 
  -3   8   5        0.46        3.68      5.93 o 
  -2   8   5       80.42       85.47     13.09 o 
  -1   8   5      160.14      139.45     15.74 o 
   0   8   5        9.55       11.86      6.75 o 
   1   8   5      267.84      252.11     19.42 o 
   2   8   5       19.06       16.97      8.38 o 
   3   8   5      167.40      144.76     17.38 o 
   4   8   5        0.00        0.61      6.95 o 
   5   8   5       80.13       85.47     16.15 o 
  -5   9   5       72.00      101.62     15.74 o 
  -4   9   5      162.60      200.17     20.45 o 
  -3   9   5      105.82       99.98     14.93 o 
  -2   9   5       43.82       21.67      9.20 o 
  -1   9   5      124.88      160.10     17.99 o 
   0   9   5      174.43      182.79     19.02 o 
   1   9   5      626.03      621.17     32.10 o 
   2   9   5      546.17      506.26     29.44 o 
   3   9   5      164.35      139.45     18.20 o 
   4   9   5       66.99       42.53     13.09 o 
   5   9   5       34.28       39.05     13.29 o 
  -5  10   5       22.08       13.90     10.22 o 
  -4  10   5        3.11        4.50      9.20 o 
  -3  10   5       18.36       16.77      9.41 o 
  -2  10   5       29.46       26.79     11.25 o 
  -1  10   5        9.10        5.32      7.57 o 
   0  10   5       52.81       69.52     14.11 o 
   1  10   5       21.19       15.13      8.79 o 
   2  10   5        1.37       -5.11      6.95 o 
   3  10   5        2.19        3.27      7.97 o 
   4  10   5       29.77       40.48     14.31 o 
  -3  11   5       85.62       80.15     16.15 o 
  -2  11   5       93.72      101.42     18.40 o 
  -1  11   5       63.74       58.89     14.72 o 
   0  11   5        6.48       11.04      9.41 o 
   1  11   5        9.84       22.08     10.84 o 
  -3 -11   6       25.71       26.79     11.45 o 
  -2 -11   6        0.23       -5.52      7.97 o 
  -1 -11   6       71.84       68.08     10.13 o 
   0 -11   6        0.63        2.83      5.23 o 
   1 -11   6        0.58        2.25      6.75 o 
   2 -11   6       11.10        2.66      6.75 o 
  -5 -10   6      223.58      248.02     24.13 o 
  -4 -10   6       21.87       11.25     10.02 o 
  -3 -10   6       53.45       52.96     13.09 o 
  -2 -10   6      336.36      359.22     32.00 o 
  -1 -10   6      552.07      561.99     21.22 o 
   0 -10   6      257.46      265.19     21.26 o 
   1 -10   6       98.34       74.22     13.70 o 
   2 -10   6       12.85       -3.07      6.75 o 
   3 -10   6       22.64       17.18      9.81 o 
   4 -10   6       78.15       55.21     13.90 o 
  -6  -9   6       59.92       51.53     14.52 o 
  -5  -9   6       13.57        8.38      9.41 o 
  -4  -9   6        0.48        0.82      7.36 o 
  -3  -9   6       22.97        1.02      7.36 o 
  -2  -9   6      102.29      109.08     25.66 o 
  -1  -9   6        0.01        0.29      4.13 o 
   0  -9   6      193.18      157.24     16.15 o 
   1  -9   6       97.07       72.59     12.47 o 
   2  -9   6       81.66       97.53     14.72 o 
   3  -9   6        9.50        3.68      6.34 o 
   4  -9   6       24.16       32.71     11.45 o 
   5  -9   6       33.21       31.90     13.29 o 
  -7  -8   6        9.65        8.38     10.22 o 
  -6  -8   6        6.21       -9.51      6.34 o 
  -5  -8   6      665.78      625.06     33.12 o 
  -4  -8   6      922.79      964.27     40.08 o 
  -3  -8   6      186.90      170.12     16.97 o 
  -2  -8   6      125.04      129.35      9.84 o 
  -1  -8   6      626.43      602.37     19.48 o 
   0  -8   6      275.07      276.03     18.40 o 
   1  -8   6      211.31      219.80     18.20 o 
   2  -8   6      579.96      581.10     29.85 o 
   3  -8   6      310.27      315.90     23.51 o 
   4  -8   6      214.51      253.95     23.31 o 
   5  -8   6      171.12      167.66     20.86 o 
   6  -8   6       63.61       61.95     15.74 o 
  -7  -7   6      131.19      130.65     18.61 o 
  -6  -7   6        2.87        5.73      7.97 o 
  -5  -7   6       44.92       52.75     12.27 o 
  -4  -7   6       11.90       16.56      7.97 o 
  -3  -7   6       64.90       95.49     13.09 o 
  -2  -7   6        0.15        0.92      3.17 o 
  -1  -7   6      578.87      559.01     23.31 o 
   0  -7   6        7.01        8.18      4.91 o 
   1  -7   6      577.14      526.09     25.76 o 
   2  -7   6       24.33       22.90      7.16 o 
   3  -7   6      132.32      138.42     16.36 o 
   4  -7   6       78.24       96.92     15.34 o 
   5  -7   6        0.06        2.86      7.97 o 
   6  -7   6        4.65       10.22      8.79 o 
   7  -7   6        0.94       13.09     10.63 o 
  -8  -6   6       61.50       75.65     16.77 o 
  -7  -6   6      401.46      405.05     28.01 o 
  -6  -6   6       64.78       83.83     14.31 o 
  -5  -6   6        8.18       13.49      6.95 o 
  -4  -6   6      799.32      830.75     33.33 o 
  -3  -6   6      797.14      773.71     30.47 o 
  -2  -6   6       81.33       81.83      6.83 o 
  -1  -6   6        3.41        7.97      3.88 o 
   0  -6   6     1832.75     1803.61     44.57 o 
   1  -6   6      491.88      533.46     24.54 o 
   2  -6   6      118.65      122.68     13.70 o 
   3  -6   6      676.10      760.01     33.33 o 
   4  -6   6      407.56      404.44     26.17 o 
   5  -6   6      187.40      166.23     19.42 o 
   6  -6   6      169.64      186.07     21.26 o 
   7  -6   6       26.12       26.79     12.06 o 
  -9  -5   6        4.38        0.20     11.25 o 
  -8  -5   6      101.46       89.97     16.97 o 
  -7  -5   6       28.70       23.72     10.43 o 
  -6  -5   6       11.16       10.22      7.16 o 
  -5  -5   6        2.17        5.32      5.32 o 
  -4  -5   6        1.22        1.64      4.09 o 
  -3  -5   6        0.20        1.84      3.27 o 
  -2  -5   6       89.67       96.81      6.63 o 
  -1  -5   6        6.90        1.43      2.66 o 
   0  -5   6      380.87      388.69     18.61 o 
   1  -5   6        3.61        4.50      4.29 o 
   2  -5   6        6.52        7.77      5.11 o 
   3  -5   6        2.28       -1.43      3.68 o 
   4  -5   6       18.87       21.88      8.59 o 
   5  -5   6       46.27       45.85      7.36 o 
   6  -5   6       64.22       65.84     13.49 o 
   7  -5   6       17.95       12.06     10.84 o 
   8  -5   6      111.57      112.66     18.81 o 
  -9  -4   6      235.12      272.62     26.48 o 
  -8  -4   6      176.03      202.79     14.56 o 
  -7  -4   6      283.75      241.41     14.07 o 
  -6  -4   6     1388.44     1282.36     48.66 o 
  -5  -4   6      269.04      253.63     11.64 o 
  -4  -4   6       45.67       56.37      5.50 o 
  -3  -4   6     1540.36     1504.44     20.09 o 
  -2  -4   6     4748.59     4756.54     58.17 o 
  -1  -4   6      595.17      592.11     12.38 o 
   0  -4   6      555.13      573.60     12.03 o 
   1  -4   6     4539.30     4590.75     47.14 o 
   2  -4   6      714.64      631.98     23.21 o 
   3  -4   6       33.22       36.09      3.81 o 
   4  -4   6      210.10      231.66      9.02 o 
   5  -4   6      236.37      251.24     20.45 o 
   6  -4   6       65.53       64.22      8.69 o 
   7  -4   6      183.88      194.89     14.30 o 
   8  -4   6       60.21       58.24     11.86 o 
  -9  -3   6        8.63       17.28      7.66 o 
  -8  -3   6        0.04        3.84      5.28 o 
  -7  -3   6      162.85      186.31     22.49 o 
  -6  -3   6      172.39      142.75     10.17 o 
  -5  -3   6      620.59      642.40     18.17 o 
  -4  -3   6        2.69        3.97      2.30 o 
  -3  -3   6      386.07      362.93     10.94 o 
  -2  -3   6      114.42      124.99      7.94 o 
  -1  -3   6      169.84      174.91      6.81 o 
   0  -3   6      393.00      384.35     10.32 o 
   1  -3   6      285.70      316.52      9.75 o 
   2  -3   6     2078.40     2169.81     49.79 o 
   3  -3   6       79.64       93.26      6.69 o 
   4  -3   6      151.19      151.87      7.67 o 
   5  -3   6      505.33      498.28     33.33 o 
   6  -3   6        9.26       10.42      5.28 o 
   7  -3   6      134.95      108.45     23.51 o 
   8  -3   6       44.78       28.41      8.67 o 
  -9  -2   6       24.15       16.15     13.70 o 
  -8  -2   6      362.41      382.61     18.71 o 
  -7  -2   6        3.35       14.45      5.35 o 
  -6  -2   6        2.59        9.68      4.55 o 
  -5  -2   6      561.20      545.07     16.62 o 
  -4  -2   6     1006.44      997.05     20.73 o 
  -3  -2   6     1380.17     1381.23     22.89 o 
  -2  -2   6     2214.18     2180.71     22.02 o 
  -1  -2   6     4204.88     4245.21     42.79 o 
   0  -2   6      344.26      329.19     13.09 o 
   1  -2   6      364.09      357.82     13.29 o 
   2  -2   6     3301.10     3226.09     51.32 o 
   3  -2   6     1794.42     1771.27     26.96 o 
   4  -2   6      126.04      128.30      8.31 o 
   5  -2   6      745.59      693.56     20.52 o 
   6  -2   6      726.62      716.07     22.54 o 
   7  -2   6       96.74      107.88     11.13 o 
   8  -2   6       68.23       72.26     10.62 o 
  -9  -1   6       10.05       13.90      9.81 o 
  -8  -1   6      238.72      233.78     15.46 o 
  -7  -1   6        0.55        4.60      4.48 o 
  -6  -1   6     1570.52     1567.02     31.80 o 
  -5  -1   6      128.05      129.69     11.65 o 
  -4  -1   6     1398.18     1435.26     25.08 o 
  -3  -1   6      727.37      730.72     15.75 o 
  -2  -1   6      640.10      659.80     15.64 o 
  -1  -1   6      789.80      803.33     29.44 o 
   0  -1   6        7.95       12.06      3.48 o 
   1  -1   6     1304.82     1411.03     29.65 o 
   2  -1   6      261.46      302.61     13.90 o 
   3  -1   6      265.00      255.73      9.98 o 
   4  -1   6        0.85        4.07      2.59 o 
   5  -1   6      153.14      152.43     10.19 o 
   6  -1   6       17.54       17.99      7.97 o 
   7  -1   6        6.45        9.59      5.33 o 
   8  -1   6        0.15       -6.30      4.33 o 
  -9   0   6        1.41       18.20     10.22 o 
  -8   0   6       24.68       30.06      9.81 o 
  -7   0   6      707.56      703.16     29.34 o 
  -6   0   6      816.98      835.98     22.90 o 
  -5   0   6      825.65      839.14     20.67 o 
  -4   0   6      486.12      462.24     15.03 o 
  -3   0   6      810.85      782.72     23.21 o 
  -2   0   6      763.05      724.56     13.84 o 
  -1   0   6      305.82      273.12      7.96 o 
   1   0   6      155.37      149.26      9.61 o 
   2   0   6      305.78      312.22     14.31 o 
   3   0   6     1889.35     1844.45     28.34 o 
   4   0   6     1272.10     1237.51     29.14 o 
   5   0   6        1.67       -1.64      2.75 o 
   6   0   6       65.73       47.90      7.57 o 
   7   0   6      310.79      299.73     15.66 o 
   8   0   6      207.55      228.51     15.87 o 
  -9   1   6       25.62       43.55     12.88 o 
  -8   1   6       36.09       27.60     10.02 o 
  -7   1   6      167.59      167.87     16.77 o 
  -6   1   6      283.16      284.82     19.02 o 
  -5   1   6      215.34      205.99     10.77 o 
  -4   1   6      110.05       95.82      6.87 o 
  -3   1   6      225.71      209.58      8.63 o 
  -2   1   6      745.10      837.50     11.94 o 
  -1   1   6     1450.76     1522.56     18.84 o 
   0   1   6      330.86      357.82     15.34 o 
   1   1   6     1172.31     1126.82     27.40 o 
   2   1   6      112.41       99.58      8.79 o 
   3   1   6     1156.12     1165.01     22.12 o 
   4   1   6       25.54       18.45      4.19 o 
   5   1   6       31.52       34.78     10.02 o 
   6   1   6       17.22       11.55      4.77 o 
   7   1   6       55.75       55.02      8.69 o 
   8   1   6       11.07       13.73      6.81 o 
  -9   2   6      245.54      257.63     24.13 o 
  -8   2   6      171.36      161.53     18.20 o 
  -7   2   6      270.89      224.10     19.42 o 
  -6   2   6      645.07      607.27     27.60 o 
  -5   2   6     1061.72     1040.33     33.94 o 
  -4   2   6      492.52      482.03     12.35 o 
  -3   2   6      481.22      458.09     11.99 o 
  -2   2   6     2685.57     2617.03     25.01 o 
  -1   2   6     1281.89     1258.02     21.52 o 
   0   2   6     1931.33     1916.39     28.12 o 
   1   2   6     2244.47     2235.65     31.05 o 
   2   2   6      684.04      679.65     22.49 o 
   3   2   6      294.64      289.32     15.54 o 
   4   2   6     1096.05     1073.37     23.42 o 
   5   2   6     1058.54     1048.17     24.94 o 
   6   2   6       87.90       79.96      8.75 o 
   7   2   6        1.26        8.58      4.89 o 
   8   2   6       21.15       20.32      7.74 o 
  -9   3   6        0.24       -3.68      6.95 o 
  -8   3   6       29.55       23.51      9.61 o 
  -7   3   6       10.83       18.81      8.18 o 
  -6   3   6       12.31        5.73      6.34 o 
  -5   3   6      141.63      124.32     12.88 o 
  -4   3   6      308.69      305.22     10.76 o 
  -3   3   6      324.63      349.91     12.17 o 
  -2   3   6     3729.06     3787.59     43.56 o 
  -1   3   6        0.12        5.14      3.37 o 
   0   3   6      936.69      925.52     23.82 o 
   1   3   6       80.91       88.82      6.34 o 
   2   3   6      394.14      411.86     13.42 o 
   3   3   6        6.58       14.72      5.32 o 
   4   3   6      307.75      306.70     17.99 o 
   5   3   6       79.79       79.75      7.80 o 
   6   3   6       86.60       69.29     14.01 o 
   7   3   6        4.61        3.15      4.99 o 
   8   3   6       11.07       20.96      6.54 o 
  -9   4   6       31.14       24.74     10.22 o 
  -8   4   6       71.02       85.26     15.34 o 
  -7   4   6       35.96       51.32     11.25 o 
  -6   4   6       36.54       53.98     10.84 o 
  -5   4   6      398.40      365.59     20.65 o 
  -4   4   6      938.43      944.44     20.87 o 
  -3   4   6       23.72       29.42      7.36 o 
  -2   4   6      264.96      257.74     10.34 o 
  -1   4   6     2811.02     2844.52     38.17 o 
   0   4   6     1443.17     1444.52     34.76 o 
   1   4   6     1743.11     1737.64     28.79 o 
   2   4   6      988.50      978.48     21.60 o 
   3   4   6      153.55      146.67      9.42 o 
   4   4   6       62.73       61.14      9.61 o 
   5   4   6      417.95      431.22     23.10 o 
   6   4   6      490.77      494.45     18.93 o 
   7   4   6      158.12      165.30     24.13 o 
   8   4   6       14.17       12.53      6.43 o 
  -9   5   6       13.04       23.31     10.63 o 
  -8   5   6       31.43       22.08     10.02 o 
  -7   5   6        0.33        2.25      7.97 o 
  -6   5   6       90.12      128.20     14.93 o 
  -5   5   6       76.44       87.50      7.77 o 
  -4   5   6       30.69       29.27      5.12 o 
  -3   5   6       85.15       85.84      6.92 o 
  -2   5   6       17.84       19.49      4.04 o 
  -1   5   6       68.81       81.64      6.79 o 
   0   5   6       24.95       27.99      4.70 o 
   1   5   6       15.77       18.88      6.44 o 
   2   5   6        3.55       -1.04      2.79 o 
   3   5   6       79.70       79.63      7.60 o 
   4   5   6       90.62       81.23      8.25 o 
   5   5   6       45.67       33.53      8.79 o 
   6   5   6       23.92       23.51      8.59 o 
   7   5   6       14.88       17.42      6.43 o 
  -8   6   6       76.38       65.02     14.31 o 
  -7   6   6      133.09      120.43     16.15 o 
  -6   6   6       79.81       79.33     12.68 o 
  -5   6   6        8.66       10.61      4.71 o 
  -4   6   6      668.13      670.44     19.59 o 
  -3   6   6     1833.55     1883.57     34.66 o 
  -2   6   6       50.80       50.63      6.05 o 
  -1   6   6       35.30       44.04      5.64 o 
   0   6   6      199.92      214.68     10.57 o 
   1   6   6      153.50      142.77      9.17 o 
   2   6   6      458.82      466.88     47.74 o 
   3   6   6      491.93      486.18     17.28 o 
   4   6   6       55.51       66.87     12.17 o 
   5   6   6       28.17       25.76      8.79 o 
   6   6   6      195.22      161.32     17.18 o 
   7   6   6      243.02      242.91     22.70 o 
  -7   7   6        6.88        3.27      8.59 o 
  -6   7   6        0.79       -0.20      7.57 o 
  -5   7   6        0.70        2.37      4.91 o 
  -4   7   6       36.17       36.91      6.55 o 
  -3   7   6       47.68       51.58      7.04 o 
  -2   7   6        7.02        6.80      4.91 o 
  -1   7   6       71.15       65.37      7.13 o 
   0   7   6        0.90        5.91      3.49 o 
   1   7   6       24.96       28.08      5.93 o 
   2   7   6       15.35       15.19      4.99 o 
   3   7   6        4.03        0.01      3.86 o 
   4   7   6       20.53       22.05      5.94 o 
   5   7   6        4.83        1.84      9.00 o 
  -5   8   6      171.15      200.38     19.83 o 
  -4   8   6       40.08       44.16     10.63 o 
  -3   8   6      372.22      372.34     24.13 o 
  -2   8   6      690.17      695.19     32.92 o 
  -1   8   6      156.80      181.57     17.99 o 
   0   8   6      103.56      118.59     15.34 o 
   1   8   6      268.35      304.45     22.08 o 
   2   8   6      324.15      340.64     24.13 o 
   3   8   6      264.04      260.70     22.90 o 
   4   8   6      186.74      209.17     21.67 o 
   5   8   6       12.14       -0.61      8.59 o 
  -5   9   6       24.70       27.81     10.43 o 
  -4   9   6       23.15       23.51      9.81 o 
  -3   9   6        8.29       -6.95      6.34 o 
  -2   9   6       18.94       21.47      9.81 o 
  -1   9   6        0.72        7.57      8.38 o 
   0   9   6       36.11       45.19     11.65 o 
   1   9   6       25.74       45.80     11.86 o 
   2   9   6       32.92       26.38     11.45 o 
   3   9   6       31.97       59.30     14.11 o 
   4   9   6       52.60       27.19     11.86 o 
  -4  10   6        3.82      -10.43      6.95 o 
  -3  10   6        7.45        7.77      8.59 o 
  -2  10   6      157.92      185.86     20.86 o 
  -1  10   6      262.52      314.47     26.58 o 
   0  10   6      106.23       95.90     16.36 o 
   1  10   6        0.71       -3.48      6.95 o 
   2  10   6       50.02       55.82     14.11 o 
   3  10   6      236.24      227.37     24.54 o 
  -2  11   6        9.39        1.02      9.20 o 
  -1  11   6        0.01       -0.82      7.57 o 
   0  11   6        6.67        0.00      7.57 o 
  -2 -11   7       67.70       54.39     14.31 o 
  -1 -11   7      103.09      105.41     11.79 o 
   0 -11   7       97.51      106.63     11.98 o 
   1 -11   7       25.07       42.12     12.06 o 
  -4 -10   7        8.21       -2.66      9.41 o 
  -3 -10   7       21.88       10.22      8.59 o 
  -2 -10   7       62.92       52.14     13.70 o 
  -1 -10   7       65.10       71.07     22.80 o 
   0 -10   7        2.06        6.95      7.57 o 
   1 -10   7       19.58       20.24      9.00 o 
   2 -10   7        3.89        2.66      7.16 o 
   3 -10   7       48.77       31.28     11.65 o 
   4 -10   7        0.12       -2.66      7.16 o 
  -6  -9   7      128.57      126.16     19.22 o 
  -5  -9   7       96.83       87.51     16.15 o 
  -4  -9   7      332.23      343.51     25.76 o 
  -3  -9   7      431.86      417.11     27.19 o 
  -2  -9   7      161.59      170.23     12.16 o 
  -1  -9   7      184.79      185.06     12.72 o 
   0  -9   7      357.80      323.26     21.47 o 
   1  -9   7      540.78      527.53     28.83 o 
   2  -9   7      246.89      218.78     20.45 o 
   3  -9   7        8.98       11.04      7.77 o 
   4  -9   7      102.31      122.48     19.02 o 
   5  -9   7       93.94       49.48     15.34 o 
  -7  -8   7       20.91       18.81     11.25 o 
  -6  -8   7      186.47      200.58     22.70 o 
  -5  -8   7       97.22       90.58     14.93 o 
  -4  -8   7      280.49      252.11     22.29 o 
  -3  -8   7       44.92       23.72      9.61 o 
  -2  -8   7      317.96      291.29     13.92 o 
  -1  -8   7      100.51       91.69      9.02 o 
   0  -8   7        0.01       -5.11      4.50 o 
   1  -8   7       76.77       95.28     13.29 o 
   2  -8   7       13.72       18.20      8.59 o 
   3  -8   7        8.71       14.52      7.77 o 
   4  -8   7       23.73       17.79      9.61 o 
   5  -8   7        0.51       -2.04      8.79 o 
   6  -8   7       46.28       15.13     11.45 o 
  -7  -7   7       12.33        1.43      8.38 o 
  -6  -7   7       72.74       74.22     14.31 o 
  -5  -7   7      283.58      273.58     21.67 o 
  -4  -7   7      158.15      168.89     17.58 o 
  -3  -7   7      261.17      275.62     20.04 o 
  -2  -7   7      631.60      634.81     18.76 o 
  -1  -7   7      362.01      344.94     19.02 o 
   0  -7   7      149.14      184.02     15.54 o 
   1  -7   7      120.99      117.77     13.70 o 
   2  -7   7      477.62      496.04     27.40 o 
   3  -7   7      227.83      252.11     21.47 o 
   4  -7   7      122.77      112.87     17.18 o 
   5  -7   7      407.47      424.27     30.67 o 
   6  -7   7      138.40      153.35     21.06 o 
  -8  -6   7       26.91       13.29     11.25 o 
  -7  -6   7      115.52       97.12     15.95 o 
  -6  -6   7      151.48      135.56     17.38 o 
  -5  -6   7       89.64       87.72     13.29 o 
  -4  -6   7       79.45       89.15     12.88 o 
  -3  -6   7      647.13      620.35     28.22 o 
  -2  -6   7      204.71      173.46     15.54 o 
  -1  -6   7      113.70      103.46     10.84 o 
   0  -6   7      254.10      231.05     16.15 o 
   1  -6   7       38.43       33.94      8.38 o 
   2  -6   7       13.42        9.00      6.13 o 
   3  -6   7       82.52       90.99     13.90 o 
   4  -6   7       19.77       32.10     10.63 o 
   5  -6   7        0.11        1.43      7.36 o 
   6  -6   7       10.87        6.13      8.79 o 
   7  -6   7        1.73        4.29      9.20 o 
  -8  -5   7      227.29      205.49     22.70 o 
  -7  -5   7      619.27      681.08     35.17 o 
  -6  -5   7      241.90      281.14     21.47 o 
  -5  -5   7      190.64      183.82     16.77 o 
  -4  -5   7      833.97      840.57     32.51 o 
  -3  -5   7      482.88      503.60     23.51 o 
  -2  -5   7        6.95        3.78      2.75 o 
  -1  -5   7      283.10      267.24     14.93 o 
   0  -5   7     1070.63     1086.34     33.12 o 
   1  -5   7      696.23      700.91     28.01 o 
   2  -5   7      905.45      955.89     35.58 o 
   3  -5   7     1220.00     1302.87     44.37 o 
   4  -5   7       22.65       29.85     10.84 o 
   5  -5   7        2.69        0.82      7.16 o 
   6  -5   7      149.12      198.95     22.08 o 
   7  -5   7      155.44      166.03     21.06 o 
  -9  -4   7        1.20       -1.76      6.23 o 
  -8  -4   7        0.28        4.05      5.41 o 
  -7  -4   7       22.59       27.18      6.83 o 
  -6  -4   7       52.23       63.12      7.69 o 
  -5  -4   7       36.85       29.65      6.44 o 
  -4  -4   7      333.90      333.00     12.42 o 
  -3  -4   7      262.08      228.69     13.09 o 
  -2  -4   7      589.32      604.06     11.77 o 
  -1  -4   7       25.35       15.77      6.75 o 
   0  -4   7      211.66      218.65      8.13 o 
   1  -4   7        0.04        1.95      3.07 o 
   2  -4   7     1015.35      965.39     33.23 o 
   3  -4   7      584.65      571.49     28.83 o 
   4  -4   7        2.68        3.65      2.79 o 
   5  -4   7        0.22        6.00      3.28 o 
   6  -4   7        0.53       -1.00      3.49 o 
   7  -4   7       48.45       60.98      7.64 o 
   8  -4   7        1.15        3.48      5.01 o 
  -9  -3   7       80.69       93.42     12.35 o 
  -8  -3   7       68.48       67.23     15.85 o 
  -7  -3   7      263.64      249.72     40.79 o 
  -6  -3   7      452.23      463.40     17.39 o 
  -5  -3   7      217.98      258.50     12.12 o 
  -4  -3   7       29.64       25.62      4.19 o 
  -3  -3   7     2486.09     2593.07     35.25 o 
  -2  -3   7     5045.72     5184.33     54.69 o 
  -1  -3   7     1404.84     1345.91     21.43 o 
   0  -3   7      877.69      905.92     17.68 o 
   1  -3   7     1230.10     1228.52     33.33 o 
   2  -3   7        2.70        4.78      2.53 o 
   3  -3   7      344.68      338.87     12.72 o 
   4  -3   7     1722.60     1695.76     25.20 o 
   5  -3   7      526.34      532.49     14.95 o 
   6  -3   7       45.46       40.35      6.07 o 
   7  -3   7       27.57       33.39      9.09 o 
   8  -3   7      125.92      129.31     10.58 o 
  -9  -2   7        1.70        9.71      6.48 o 
  -8  -2   7       54.33       55.71      9.25 o 
  -7  -2   7        8.57        2.76      4.63 o 
  -6  -2   7        0.12        1.15      4.60 o 
  -5  -2   7       74.00       69.58      8.69 o 
  -4  -2   7       27.21       22.60      4.04 o 
  -3  -2   7      526.02      546.22     14.45 o 
  -2  -2   7      455.60      449.30     10.86 o 
  -1  -2   7     1511.92     1566.22     33.33 o 
   0  -2   7      462.25      478.66     17.18 o 
   1  -2   7     1118.63     1206.15     28.01 o 
   2  -2   7      506.59      556.97     19.42 o 
   3  -2   7       87.01       88.33      9.41 o 
   4  -2   7       10.51        8.95      3.40 o 
   5  -2   7       11.98       12.47      4.48 o 
   6  -2   7       18.71       14.86      4.24 o 
   7  -2   7       13.28        5.75      4.03 o 
   8  -2   7        0.03       -0.92      4.99 o 
  -9  -1   7       89.17      118.18     17.99 o 
  -8  -1   7        3.77       -5.52      4.48 o 
  -7  -1   7       79.33       78.19      9.08 o 
  -6  -1   7      303.73      319.50     23.10 o 
  -5  -1   7     1076.43     1083.75     24.13 o 
  -4  -1   7      924.12      947.33     20.31 o 
  -3  -1   7        6.32       11.71      3.07 o 
  -2  -1   7      432.49      414.65     14.62 o 
  -1  -1   7     2686.26     2683.64     32.69 o 
   0  -1   7      690.06      677.40     21.47 o 
   1  -1   7     1067.42     1076.73     26.99 o 
   2  -1   7     2267.34     2248.12     43.55 o 
   3  -1   7      202.08      207.33     12.88 o 
   4  -1   7      363.96      352.99     13.30 o 
   5  -1   7      499.34      490.80     21.88 o 
   6  -1   7      290.21      265.38     14.02 o 
   7  -1   7       28.53       21.60      7.26 o 
   8  -1   7       10.28       13.60      5.29 o 
  -9   0   7       34.90       39.67     12.88 o 
  -8   0   7       21.68       15.13      8.18 o 
  -7   0   7       53.59       53.09      8.21 o 
  -6   0   7      322.13      316.66     16.66 o 
  -5   0   7      130.33      119.10      8.59 o 
  -4   0   7       34.21       36.68      4.91 o 
  -3   0   7      542.37      524.34     13.48 o 
  -2   0   7       13.63       16.46      3.58 o 
  -1   0   7      504.32      526.50     18.40 o 
   1   0   7      566.84      621.17     20.65 o 
   2   0   7     1101.68     1102.69     29.44 o 
   3   0   7      370.18      377.45     18.20 o 
   4   0   7       17.17       20.88      4.60 o 
   5   0   7       27.10       21.51      5.24 o 
   6   0   7        1.08       -1.16      3.83 o 
   7   0   7       11.23       12.35      5.91 o 
   8   0   7        6.32       12.25      6.34 o 
  -9   1   7      124.11       78.52     15.54 o 
  -8   1   7      285.73      270.92     22.90 o 
  -7   1   7      224.60      224.30     19.22 o 
  -6   1   7      405.98      439.86     28.52 o 
  -5   1   7      504.75      479.83     16.03 o 
  -4   1   7     1697.45     1707.66     58.58 o 
  -3   1   7     2035.83     2037.47     22.41 o 
  -2   1   7      210.94      215.18      7.12 o 
  -1   1   7      271.09      229.17      6.94 o 
   2   1   7      311.31      277.87     14.72 o 
   3   1   7      258.24      252.11     15.34 o 
   4   1   7      164.55      148.64      9.38 o 
   5   1   7      548.01      508.78     22.29 o 
   6   1   7      455.70      439.02     17.85 o 
   7   1   7      313.11      335.94     23.10 o 
   8   1   7        3.41        5.47      5.71 o 
  -9   2   7        0.28       -2.45      5.52 o 
  -8   2   7       36.39       45.80     11.86 o 
  -7   2   7      131.44      128.61     15.54 o 
  -6   2   7      222.04      204.47     17.58 o 
  -5   2   7      178.04      179.93     15.13 o 
  -4   2   7       10.80        3.48      4.29 o 
  -3   2   7        0.04        2.20      1.57 o 
  -2   2   7      355.33      367.22     15.76 o 
  -1   2   7        1.07        1.05      1.86 o 
   0   2   7      667.76      710.90     17.20 o 
   1   2   7       14.18       18.40      4.91 o 
   2   2   7      963.97      989.42     29.03 o 
   3   2   7        0.59        1.64      3.88 o 
   4   2   7       14.77       13.49      5.32 o 
   5   2   7      188.22      185.35     11.49 o 
   6   2   7        9.85       11.86      4.77 o 
   7   2   7       12.03       15.85      6.07 o 
   8   2   7        0.12       10.19      9.71 o 
  -9   3   7       67.48       72.99     15.34 o 
  -8   3   7       85.49       95.90     15.95 o 
  -7   3   7      131.44      132.90     16.15 o 
  -6   3   7      301.63      319.17     21.26 o 
  -5   3   7      239.87      233.91     17.18 o 
  -4   3   7      459.21      453.24     13.71 o 
  -3   3   7     1158.81     1161.97     41.40 o 
  -2   3   7      825.49      812.40     18.54 o 
  -1   3   7       12.07       20.54      4.40 o 
   0   3   7      334.94      299.30     11.56 o 
   1   3   7     4039.14     3952.65     48.16 o 
   2   3   7     2129.27     2138.72     40.59 o 
   3   3   7      472.54      487.04     21.67 o 
   4   3   7      115.49       86.29     11.25 o 
   5   3   7       88.54       68.70     11.04 o 
   6   3   7       94.71       88.61      9.54 o 
   7   3   7      211.23      192.57     14.23 o 
   8   3   7      161.63      134.95     18.61 o 
  -9   4   7        0.01        2.66      8.18 o 
  -8   4   7        2.58       13.49      9.00 o 
  -7   4   7       31.62       22.08      9.20 o 
  -6   4   7       39.83       22.29      8.59 o 
  -5   4   7        8.14        8.59      6.34 o 
  -4   4   7        2.36        1.92      2.63 o 
  -3   4   7      320.76      323.90     17.07 o 
  -2   4   7      234.41      250.65     10.84 o 
  -1   4   7      246.54      236.33     10.55 o 
   0   4   7        7.44        4.43      3.68 o 
   1   4   7       24.46       25.48      4.62 o 
   2   4   7       62.06       52.50      7.36 o 
   3   4   7      283.48      277.24     12.68 o 
   4   4   7       85.27       75.04     11.04 o 
   5   4   7      263.08      276.24     19.42 o 
   6   4   7        2.03       -3.68      5.73 o 
   7   4   7       62.70       58.50     12.37 o 
  -8   5   7      144.81      113.48     16.97 o 
  -7   5   7      134.62      139.04     16.97 o 
  -6   5   7       70.50       90.99     13.90 o 
  -5   5   7       42.54       47.85     10.02 o 
  -4   5   7        1.41        1.08      2.60 o 
  -3   5   7      704.72      706.70     19.21 o 
  -2   5   7     2536.71     2602.68     39.17 o 
  -1   5   7     1590.54     1544.26     28.89 o 
   0   5   7       32.32       41.82     10.43 o 
   1   5   7       54.17       54.66     13.49 o 
   2   5   7      893.62      910.58     27.81 o 
   3   5   7      746.01      760.94     21.89 o 
   4   5   7      155.87      144.97     14.31 o 
   5   5   7      175.35      179.93     16.77 o 
   6   5   7      173.53      151.31     16.97 o 
   7   5   7       18.22       15.54      9.00 o 
  -8   6   7        0.40        4.70      7.97 o 
  -7   6   7       20.10       19.42      9.81 o 
  -6   6   7       14.84        7.97      8.18 o 
  -5   6   7       81.71       85.47     12.27 o 
  -4   6   7       11.40       12.03      8.38 o 
  -3   6   7        1.56        4.96      3.90 o 
  -2   6   7      224.08      220.47     11.78 o 
  -1   6   7      451.92      437.68     15.74 o 
   0   6   7        1.63        7.33      3.87 o 
   1   6   7       19.04       20.73      4.91 o 
   2   6   7      158.28      157.37     10.70 o 
   3   6   7       45.26       42.35      6.92 o 
   4   6   7       28.30       37.53      7.36 o 
   5   6   7        0.10       -5.52      5.11 o 
   6   6   7       90.19       65.02     13.29 o 
  -7   7   7       97.79      134.54     18.61 o 
  -6   7   7      234.19      215.10     20.24 o 
  -5   7   7      340.12      350.27     16.19 o 
  -4   7   7      216.16      213.92     13.06 o 
  -3   7   7        8.62        5.93      4.74 o 
  -2   7   7       43.47       40.03      6.79 o 
  -1   7   7      542.21      598.16     19.24 o 
   0   7   7      778.86      798.33     21.80 o 
   1   7   7       73.59       74.01      8.09 o 
   2   7   7      132.99      152.47     10.92 o 
   3   7   7      671.70      708.84     22.30 o 
   4   7   7      258.45      274.64     15.38 o 
   5   7   7        2.99       17.18      7.36 o 
  -5   8   7       17.62       -6.13      6.75 o 
  -4   8   7        1.36        0.61      7.36 o 
  -3   8   7        5.84        3.68      6.95 o 
  -2   8   7       29.74       19.42      9.61 o 
  -1   8   7        6.13       -3.48      6.34 o 
   0   8   7        0.01       -0.41      6.34 o 
   1   8   7        8.91        7.97      7.97 o 
   2   8   7        2.49        5.52      7.77 o 
   3   8   7       13.12       15.95      9.00 o 
   4   8   7       14.36       22.70     11.04 o 
   5   8   7       24.10       12.68     10.22 o 
  -5   9   7      142.03      119.00     17.79 o 
  -4   9   7       57.27       69.31     14.52 o 
  -3   9   7       37.52       35.17     11.65 o 
  -2   9   7      134.28      144.35     18.40 o 
  -1   9   7      284.89      341.05     25.35 o 
   0   9   7      418.81      486.63     29.85 o 
   1   9   7       90.07       87.51     15.74 o 
   2   9   7       14.07       12.47      9.41 o 
   3   9   7        5.59        8.18      9.00 o 
   4   9   7      206.24      248.22     25.15 o 
  -4  10   7        3.22       -0.61      9.20 o 
  -3  10   7       11.15       10.02      9.20 o 
  -2  10   7      101.52      141.70     19.63 o 
  -1  10   7        5.62       11.25      9.41 o 
   0  10   7        9.10        9.20      7.77 o 
   1  10   7       16.86       28.83     13.09 o 
   2  10   7       22.69       33.53     12.47 o 
  -1 -11   8       41.94       33.95      8.24 o 
   0 -11   8       42.30       30.28      8.50 o 
  -4 -10   8      216.48      235.34     24.13 o 
  -3 -10   8      128.81      116.75     17.58 o 
  -2 -10   8       96.00       92.21     16.15 o 
  -1 -10   8       13.74       15.76     15.95 o 
   0 -10   8       94.94       99.17     14.93 o 
   1 -10   8      160.17      148.24     18.40 o 
   2 -10   8      133.67      128.61     18.20 o 
   3 -10   8      111.83      109.19     18.20 o 
  -5  -9   8       54.70       34.96     12.68 o 
  -4  -9   8       60.65       85.88     16.15 o 
  -3  -9   8       48.36       39.67     11.65 o 
  -2  -9   8      146.93      155.60     18.61 o 
  -1  -9   8        0.17        4.73      4.47 o 
   0  -9   8       17.85       18.20      7.77 o 
   1  -9   8       12.28        6.34      6.54 o 
   2  -9   8        5.21        5.73      7.36 o 
   3  -9   8        0.16        5.52      7.77 o 
   4  -9   8        0.42       -2.45      6.95 o 
  -6  -8   8       46.66       34.96     12.88 o 
  -5  -8   8        6.15        5.32      7.77 o 
  -4  -8   8      226.33      235.96     21.67 o 
  -3  -8   8      326.27      301.18     22.90 o 
  -2  -8   8      457.83      412.21     25.97 o 
  -1  -8   8      391.48      448.55     17.96 o 
   0  -8   8      409.82      401.17     23.72 o 
   1  -8   8      225.83      227.16     19.83 o 
   2  -8   8       64.00       69.72     13.29 o 
   3  -8   8      264.05      243.32     23.10 o 
   4  -8   8      108.90      108.98     18.20 o 
   5  -8   8       13.93       17.99     11.65 o 
  -7  -7   8        1.51        7.36      8.79 o 
  -6  -7   8        1.77       16.97      9.20 o 
  -5  -7   8        7.77       -5.11      6.13 o 
  -4  -7   8       10.77        9.00      6.54 o 
  -3  -7   8        2.90        0.82      5.93 o 
  -2  -7   8       21.64       29.17      5.60 o 
  -1  -7   8        0.51        3.48      3.88 o 
   0  -7   8      152.84      160.92     15.54 o 
   1  -7   8      428.47      404.85     24.13 o 
   2  -7   8        4.60        4.29      5.73 o 
   3  -7   8       60.28       62.16     13.09 o 
   4  -7   8        4.09        0.61      7.36 o 
   5  -7   8       33.53       17.58     11.04 o 
   6  -7   8        0.75        0.00      9.00 o 
  -8  -6   8       13.31       14.52     10.84 o 
  -7  -6   8       81.70       61.14     14.11 o 
  -6  -6   8      762.36      796.40     37.42 o 
  -5  -6   8      354.31      327.35     22.49 o 
  -4  -6   8       54.21       46.01     10.84 o 
  -3  -6   8      252.36      236.16     18.20 o 
  -2  -6   8      749.43      750.89     19.94 o 
  -1  -6   8      498.49      479.68     22.08 o 
   0  -6   8       28.59       24.13      7.36 o 
   1  -6   8      483.70      555.95     26.99 o 
   2  -6   8      215.27      285.03     20.86 o 
   3  -6   8      121.68      137.81     16.97 o 
   4  -6   8      716.99      772.07     38.24 o 
   5  -6   8      228.70      263.35     24.74 o 
   6  -6   8       44.73       35.58     13.90 o 
   7  -6   8       53.98       52.55     15.74 o 
  -8  -5   8       13.85       -1.64      8.18 o 
  -7  -5   8       30.24       22.70      9.81 o 
  -6  -5   8      258.55      224.51     20.24 o 
  -5  -5   8      125.57      127.18     14.72 o 
  -4  -5   8       21.36       24.13      7.77 o 
  -3  -5   8        3.40        5.73      5.52 o 
  -2  -5   8        7.89       11.51      3.63 o 
  -1  -5   8        0.59        3.88      4.09 o 
   0  -5   8      285.57      240.86     15.95 o 
   1  -5   8      125.10      118.18     13.09 o 
   2  -5   8      130.68      159.69     15.95 o 
   3  -5   8       92.57       75.24     12.68 o 
   4  -5   8       43.14       44.57     12.06 o 
   5  -5   8       23.22       11.65      9.20 o 
   6  -5   8       13.40       13.90     11.04 o 
   7  -5   8        2.45        7.97     10.43 o 
  -9  -4   8      123.52      111.03     20.45 o 
  -8  -4   8      355.20      337.63     28.93 o 
  -7  -4   8       62.79       70.87     11.35 o 
  -6  -4   8       33.58       30.62      6.49 o 
  -5  -4   8      904.02      929.41     34.15 o 
  -4  -4   8      695.34      711.60     18.95 o 
  -3  -4   8      116.09      117.48      7.51 o 
  -2  -4   8      184.80      189.30      7.02 o 
  -1  -4   8     2046.70     2011.42     28.85 o 
   0  -4   8     2084.58     2117.02     47.23 o 
   1  -4   8      285.90      289.93     10.73 o 
   2  -4   8      450.55      464.45     32.82 o 
   3  -4   8      129.77      132.58      8.96 o 
   4  -4   8      240.16      253.32     13.49 o 
   5  -4   8      574.27      561.89     15.84 o 
   6  -4   8      125.23      144.12      9.65 o 
   7  -4   8       15.83       14.35      5.47 o 
  -9  -3   8       20.48       15.76     10.43 o 
  -8  -3   8        0.04       -3.92      4.84 o 
  -7  -3   8      160.68      161.53     12.10 o 
  -6  -3   8        0.68       -3.51      3.68 o 
  -5  -3   8        1.24        5.06      4.50 o 
  -4  -3   8      331.29      349.02     12.98 o 
  -3  -3   8      140.85      127.63      7.73 o 
  -2  -3   8        0.01       -0.76      1.68 o 
  -1  -3   8        1.06       29.44      5.32 o 
   0  -3   8        1.16       -1.98      1.32 o 
   1  -3   8      439.84      427.85     35.17 o 
   2  -3   8      243.79      234.01     10.35 o 
   3  -3   8       11.18        8.10      3.32 o 
   4  -3   8        2.13        2.80      3.54 o 
   5  -3   8      148.99      150.66      8.97 o 
   6  -3   8        0.03       -2.54      4.65 o 
   7  -3   8       11.85       10.64      6.07 o 
   8  -3   8       12.69        8.77      5.19 o 
  -9  -2   8       15.69       18.25      8.46 o 
  -8  -2   8       31.12       23.78      8.28 o 
  -7  -2   8      282.78      288.84     15.68 o 
  -6  -2   8      174.82      177.92     11.56 o 
  -5  -2   8      484.87      492.71     17.28 o 
  -4  -2   8     2083.49     2094.67     33.40 o 
  -3  -2   8      969.10      951.83     20.24 o 
  -2  -2   8       64.72       69.06      4.46 o 
  -1  -2   8        6.68       10.63      3.68 o 
   0  -2   8     1460.27     1412.67     33.33 o 
   1  -2   8     2494.77     2472.83     45.80 o 
   2  -2   8      761.20      755.30     24.33 o 
   3  -2   8      165.41      158.26     12.47 o 
   4  -2   8      272.80      254.15     16.36 o 
   5  -2   8      393.55      388.87     15.61 o 
   6  -2   8      135.92      153.43      9.70 o 
   7  -2   8       68.96       60.84      7.63 o 
   8  -2   8       31.50       25.77      6.38 o 
  -9  -1   8        1.13       -6.54      6.54 o 
  -8  -1   8       54.93       41.98      8.70 o 
  -7  -1   8        3.85        3.62      4.60 o 
  -6  -1   8      433.76      426.91     16.84 o 
  -5  -1   8       15.74       12.71      3.93 o 
  -4  -1   8      246.88      254.45     10.88 o 
  -3  -1   8        0.39        2.78      2.21 o 
  -2  -1   8        5.51        7.33      3.07 o 
  -1  -1   8        0.41        1.55      1.95 o 
   0  -1   8      589.02      643.87     22.49 o 
   1  -1   8       68.09       81.38      8.59 o 
   2  -1   8       56.16       81.38      8.79 o 
   3  -1   8        5.51        1.84      4.09 o 
   4  -1   8      644.24      624.24     25.97 o 
   5  -1   8      193.37      197.46     11.92 o 
   6  -1   8      150.23      168.81     13.29 o 
   7  -1   8        0.63       -0.67      5.21 o 
   8  -1   8        1.28        3.09      4.95 o 
  -9   0   8      157.11      158.87     19.83 o 
  -8   0   8      262.49      264.38     23.10 o 
  -7   0   8      254.09      227.82     14.17 o 
  -6   0   8      103.39       97.87     13.80 o 
  -5   0   8       20.15       16.73      4.48 o 
  -4   0   8      321.22      323.95     16.26 o 
  -3   0   8     2969.40     2905.65     39.26 o 
  -2   0   8     2672.66     2761.95     44.98 o 
  -1   0   8      421.16      439.53     11.59 o 
   0   0   8      371.03      387.87     17.79 o 
   1   0   8     2343.01     2221.74     44.78 o 
   2   0   8     2093.15     2050.81     43.96 o 
   3   0   8      314.45      335.74     17.99 o 
   4   0   8       32.56       38.03      8.59 o 
   5   0   8      319.15      321.18     14.31 o 
   6   0   8      420.17      418.47     17.92 o 
   7   0   8       33.53       40.69      8.17 o 
   8   0   8       40.31       48.68      9.47 o 
  -9   1   8        1.05        0.00      7.57 o 
  -8   1   8       34.42       40.48     11.65 o 
  -7   1   8       60.39       52.96     11.45 o 
  -6   1   8       78.55       83.00      8.58 o 
  -5   1   8       69.11       68.94      7.13 o 
  -4   1   8       62.38       76.77      6.63 o 
  -3   1   8      381.68      343.78     11.10 o 
  -2   1   8       59.41       62.58      4.58 o 
  -1   1   8       66.74       76.75      5.32 o 
   0   1   8       23.67       36.40      6.75 o 
   1   1   8       48.05       44.16      6.75 o 
   2   1   8       20.72       16.97      5.93 o 
   3   1   8       12.03       13.90      5.73 o 
   4   1   8      301.65      289.53     18.40 o 
   5   1   8        1.42       -2.04      5.32 o 
   6   1   8        4.75        6.21      4.76 o 
   7   1   8       39.43       34.95      7.77 o 
   8   1   8       47.00       52.34     12.68 o 
  -9   2   8       15.25       11.25      7.97 o 
  -8   2   8       77.38       66.04     13.90 o 
  -7   2   8      278.51      225.94     20.24 o 
  -6   2   8      695.38      718.29     31.90 o 
  -5   2   8      524.59      531.21     25.76 o 
  -4   2   8      151.29      142.92     13.49 o 
  -3   2   8      585.75      571.33     15.31 o 
  -2   2   8     1796.04     1671.65     27.96 o 
  -1   2   8     1212.01     1134.26     22.97 o 
   0   2   8       23.07       29.85      6.34 o 
   1   2   8       53.79       43.96      7.36 o 
   2   2   8      862.90      854.67     28.63 o 
   3   2   8     1487.12     1485.25     40.28 o 
   4   2   8      402.72      370.50     20.65 o 
   5   2   8       20.61       19.83      7.57 o 
   6   2   8      460.71      474.95     44.47 o 
   7   2   8      280.94      258.73     22.08 o 
   8   2   8       29.01       36.40     11.65 o 
  -9   3   8       11.05        6.75      9.41 o 
  -8   3   8        4.34        4.91      7.97 o 
  -7   3   8        3.99       -0.20      6.95 o 
  -6   3   8       12.40        5.11      5.93 o 
  -5   3   8        0.30        3.88      5.32 o 
  -4   3   8      248.48      225.12     16.36 o 
  -3   3   8      346.08      346.36     12.52 o 
  -2   3   8       55.07       53.93      5.99 o 
  -1   3   8        2.16        1.88      2.38 o 
   0   3   8      319.71      327.39     15.54 o 
   1   3   8       74.11       86.42      7.48 o 
   2   3   8      287.10      295.25     17.18 o 
   3   3   8      137.46      129.84     13.09 o 
   4   3   8        0.37        0.61      4.70 o 
   5   3   8       10.34        6.75      6.13 o 
   6   3   8       39.69       19.22      7.97 o 
   7   3   8        0.64       -7.57      5.52 o 
  -8   4   8       47.23       50.30     13.90 o 
  -7   4   8      186.00      213.87     20.65 o 
  -6   4   8      311.16      317.95     22.49 o 
  -5   4   8      206.22      239.43     19.22 o 
  -4   4   8       11.13       13.93      3.90 o 
  -3   4   8      303.09      323.18     22.29 o 
  -2   4   8      755.89      724.31     19.44 o 
  -1   4   8     1225.33     1277.28     34.15 o 
   0   4   8     1003.37     1028.06     28.01 o 
   1   4   8       43.18       44.64      6.11 o 
   2   4   8      173.32      166.93     10.42 o 
   3   4   8      573.67      550.43     24.95 o 
   4   4   8      481.79      490.72     24.95 o 
   5   4   8       17.07       13.90      7.36 o 
   6   4   8       12.21        3.27      6.54 o 
   7   4   8      130.95      158.87     19.02 o 
  -8   5   8        0.23       -6.34      5.93 o 
  -7   5   8        5.52        1.64      8.18 o 
  -6   5   8       18.95       22.70      9.20 o 
  -5   5   8       10.70       12.27      6.95 o 
  -4   5   8        7.14        2.51      3.23 o 
  -3   5   8       65.02       64.82      6.98 o 
  -2   5   8      354.21      334.83     13.88 o 
  -1   5   8       77.22       79.07     14.82 o 
   0   5   8      128.93      129.92      9.47 o 
   1   5   8       96.88       86.11      8.21 o 
   2   5   8       85.28       77.52      8.12 o 
   3   5   8        9.56        8.27      4.39 o 
   4   5   8       25.94       23.72      8.59 o 
   5   5   8       25.76       28.22      9.20 o 
   6   5   8        3.75       -3.48      7.16 o 
  -8   6   8        1.50       17.58     10.02 o 
  -7   6   8       13.66       11.65      9.81 o 
  -6   6   8      181.40      214.49     20.04 o 
  -5   6   8      670.48      621.99     30.06 o 
  -4   6   8      342.92      342.18     15.17 o 
  -3   6   8        1.34       -0.94      3.67 o 
  -2   6   8      196.98      204.11     16.46 o 
  -1   6   8      257.93      288.48     21.26 o 
   0   6   8      565.06      574.32     19.19 o 
   1   6   8      609.14      617.78     19.82 o 
   2   6   8      125.16      146.44     10.61 o 
   3   6   8      171.01      182.64     12.40 o 
   4   6   8      463.10      455.96     25.15 o 
   5   6   8      254.38      245.97     20.86 o 
   6   6   8        9.25        5.32      8.79 o 
  -7   7   8       17.28       28.42     11.25 o 
  -6   7   8       21.92       12.27      7.77 o 
  -5   7   8        7.15        3.88      7.36 o 
  -4   7   8        0.42        2.16      4.74 o 
  -3   7   8       17.11       16.48      5.92 o 
  -2   7   8       14.94        6.46      4.70 o 
  -1   7   8       15.20       10.63      5.06 o 
   0   7   8      230.12      238.97     14.62 o 
   1   7   8        9.69        2.87      4.02 o 
   2   7   8      201.58      176.50     12.22 o 
   3   7   8        6.31       -0.87      4.27 o 
   4   7   8      102.37      108.03     10.95 o 
   5   7   8        0.19       -4.70      6.95 o 
  -4   8   8      183.94      199.76     20.04 o 
  -3   8   8      155.36      161.73     18.61 o 
  -2   8   8       73.86       73.61     13.49 o 
  -1   8   8      229.22      240.25     21.47 o 
   0   8   8      201.95      189.75     20.04 o 
   1   8   8      181.27      227.37     21.47 o 
   2   8   8      106.45      127.79     17.79 o 
   3   8   8       42.46       50.30     13.29 o 
   4   8   8       12.68       13.90     10.43 o 
  -4   9   8       10.83        9.00      9.20 o 
  -3   9   8        0.25        7.36      8.79 o 
  -2   9   8       21.27       25.97     11.04 o 
  -1   9   8      142.21      143.74     18.61 o 
   0   9   8       42.88       39.46     12.47 o 
   1   9   8       36.57       35.78     12.06 o 
   2   9   8       11.68        6.95      9.20 o 
   3   9   8       51.65       52.75     14.72 o 
  -3  10   8       84.23      114.91     19.22 o 
  -2  10   8       40.82       47.03     14.11 o 
  -1  10   8       33.90       41.71     13.29 o 
   0  10   8       46.04       32.10     12.88 o 
   1  10   8      107.35       87.72     16.97 o 
  -3 -10   9        0.06       17.58     10.43 o 
  -2 -10   9        0.14       -1.84      8.38 o 
  -1 -10   9       89.75       77.41     10.30 o 
   0 -10   9       39.97       47.23     12.06 o 
   1 -10   9        0.91       14.52      8.79 o 
   2 -10   9       10.81        5.93      8.59 o 
  -5  -9   9      378.87      375.81     29.03 o 
  -4  -9   9        7.48       19.42     10.22 o 
  -3  -9   9       22.76       26.58     10.43 o 
  -2  -9   9       97.38       86.08     15.54 o 
  -1  -9   9      449.92      440.43     18.98 o 
   0  -9   9      216.96      238.20     20.45 o 
   1  -9   9      120.75      125.13     16.97 o 
   2  -9   9      125.87      121.45     17.99 o 
   3  -9   9       77.36       50.50     13.70 o 
   4  -9   9       72.29      112.66     19.02 o 
  -6  -8   9       44.94       43.96     14.11 o 
  -5  -8   9        0.17        9.00      8.38 o 
  -4  -8   9       70.85       74.22     14.52 o 
  -3  -8   9       15.43       22.70      9.61 o 
  -2  -8   9        6.15        2.25      6.54 o 
  -1  -8   9        0.42       -2.44      3.73 o 
   0  -8   9      117.34      126.36     15.13 o 
   1  -8   9       15.59       11.86      7.36 o 
   2  -8   9      108.25       74.22     14.31 o 
   3  -8   9       35.51       37.83     12.47 o 
   4  -8   9        0.02        0.61      6.95 o 
   5  -8   9       48.62       22.70     12.47 o 
  -7  -7   9      140.66      131.68     19.02 o 
  -6  -7   9        1.49        1.84      7.36 o 
  -5  -7   9      168.84      165.82     18.61 o 
  -4  -7   9     1064.49     1112.51     43.14 o 
  -3  -7   9      304.21      327.35     22.90 o 
  -2  -7   9       25.49       24.54      9.00 o 
  -1  -7   9     1018.28      930.12     33.74 o 
   0  -7   9      862.94      947.50     36.19 o 
   1  -7   9        9.63        3.48      5.93 o 
   2  -7   9       31.59       17.38      7.97 o 
   3  -7   9      192.35      211.01     21.26 o 
   4  -7   9       85.26       78.92     15.74 o 
   5  -7   9       42.91       35.17     13.09 o 
   6  -7   9       32.03       32.51     13.70 o 
  -7  -6   9       31.35       35.99     12.06 o 
  -6  -6   9       25.34       26.79     10.63 o 
  -5  -6   9      120.77      135.97     16.77 o 
  -4  -6   9      172.68      152.74     16.56 o 
  -3  -6   9       15.33        9.81      6.54 o 
  -2  -6   9       14.57       19.22      7.77 o 
  -1  -6   9      259.62      235.96     16.15 o 
   0  -6   9      157.67      158.05     14.72 o 
   1  -6   9       70.51       52.75     11.25 o 
   2  -6   9        2.37        4.50      5.73 o 
   3  -6   9       22.94       17.38      8.79 o 
   4  -6   9        6.88       11.65      8.38 o 
   5  -6   9       40.13       25.35     11.86 o 
   6  -6   9        3.53        6.13      9.20 o 
  -8  -5   9       27.76       35.78     12.88 o 
  -7  -5   9       87.75       65.23     13.90 o 
  -6  -5   9      313.77      371.93     25.15 o 
  -5  -5   9      171.04      176.25     17.38 o 
  -4  -5   9      468.48      507.28     26.58 o 
  -3  -5   9     1218.74     1215.15     39.87 o 
  -2  -5   9       42.47       39.97      7.87 o 
  -1  -5   9       59.16       61.95      9.00 o 
   0  -5   9     1840.04     1789.50     47.23 o 
   1  -5   9     1974.02     1868.63     51.73 o 
   2  -5   9       72.15      106.94     14.72 o 
   3  -5   9       47.89       60.32     12.68 o 
   4  -5   9      458.09      497.06     30.67 o 
   5  -5   9      400.17      400.76     29.44 o 
   6  -5   9      206.73      227.37     24.54 o 
   7  -5   9       58.20       55.62     16.77 o 
  -8  -4   9        1.25       -4.29      8.38 o 
  -7  -4   9       31.73       35.58      7.58 o 
  -6  -4   9       16.33       12.90      5.35 o 
  -5  -4   9        0.01       -2.84      3.54 o 
  -4  -4   9      264.65      269.78     12.20 o 
  -3  -4   9        0.25       -0.52      2.36 o 
  -2  -4   9      224.29      223.51     10.60 o 
  -1  -4   9      101.70      101.02      6.84 o 
   0  -4   9       37.53       26.56      4.42 o 
   1  -4   9       96.76      108.59      7.55 o 
   2  -4   9       54.18       52.14      6.01 o 
   3  -4   9       31.41       35.32      7.67 o 
   4  -4   9        0.07        0.87      4.20 o 
   5  -4   9        4.65        1.28      5.20 o 
   6  -4   9       20.04       17.86      5.51 o 
   7  -4   9       19.66       13.10      5.55 o 
  -9  -3   9      107.20      116.42     13.62 o 
  -8  -3   9      313.74      339.64     28.11 o 
  -7  -3   9       74.47       76.30     12.17 o 
  -6  -3   9       85.27      106.00     22.18 o 
  -5  -3   9      154.25      159.96     10.62 o 
  -4  -3   9      464.30      453.84     15.32 o 
  -3  -3   9      979.76      980.00     21.73 o 
  -2  -3   9     1649.00     1663.02     22.43 o 
  -1  -3   9       82.70       75.58     11.04 o 
   0  -3   9       95.95       84.42      5.18 o 
   1  -3   9      575.00      570.41     16.26 o 
   2  -3   9     1338.67     1313.70     33.53 o 
   3  -3   9      288.47      306.65     29.14 o 
   4  -3   9      167.80      163.20     11.09 o 
   5  -3   9      255.86      248.56     14.25 o 
   6  -3   9       90.11       85.46      7.97 o 
   7  -3   9       30.16       18.07      5.85 o 
  -9  -2   9        3.74       -0.23      6.53 o 
  -8  -2   9        0.14       -2.15      4.95 o 
  -7  -2   9      169.45      157.08     18.91 o 
  -6  -2   9        6.76       15.19      6.85 o 
  -5  -2   9     1082.11     1050.86     24.86 o 
  -4  -2   9      968.42     1009.55     23.82 o 
  -3  -2   9      237.68      238.81     10.48 o 
  -2  -2   9      221.46      218.13      9.61 o 
  -1  -2   9      150.41       99.58      9.61 o 
   0  -2   9       35.00       23.92      5.73 o 
   1  -2   9       14.87       15.74      4.91 o 
   2  -2   9        6.91       16.36      5.73 o 
   3  -2   9       14.49        4.91      4.70 o 
   4  -2   9       26.87       28.42      8.18 o 
   5  -2   9        3.09        7.57      6.75 o 
   6  -2   9       12.65        7.92      7.27 o 
   7  -2   9        2.40        3.61      4.31 o 
  -9  -1   9        0.50        2.19      8.89 o 
  -8  -1   9      385.94      393.13     19.66 o 
  -7  -1   9      599.36      658.83     22.92 o 
  -6  -1   9      348.80      323.61     14.81 o 
  -5  -1   9      167.00      165.94     15.74 o 
  -4  -1   9      165.60      192.85     14.31 o 
  -3  -1   9      899.51      894.11     47.33 o 
  -2  -1   9      618.08      587.31     25.56 o 
  -1  -1   9      765.13      751.50     17.12 o 
   0  -1   9     1342.48     1402.03     36.60 o 
   1  -1   9     1428.68     1492.61     36.80 o 
   2  -1   9     1142.07     1156.47     32.92 o 
   3  -1   9      570.22      568.22     24.13 o 
   4  -1   9        2.03        8.59      6.75 o 
   5  -1   9        7.77        8.38      6.75 o 
   6  -1   9      180.10      202.61     13.44 o 
   7  -1   9      152.10      141.30     12.92 o 
  -9   0   9       10.63       11.45      8.59 o 
  -8   0   9       48.08       39.87     12.06 o 
  -7   0   9      159.80      154.17     12.14 o 
  -6   0   9      124.41      118.21      9.66 o 
  -5   0   9      541.45      525.74     17.20 o 
  -4   0   9       25.40       25.16      4.62 o 
  -3   0   9       17.48       17.84      7.97 o 
  -2   0   9      262.04      271.94     14.01 o 
  -1   0   9       38.05       33.81      5.52 o 
   0   0   9       91.19       70.13      9.20 o 
   1   0   9       75.76       60.11      8.59 o 
   2   0   9       58.24       56.64      8.79 o 
   3   0   9       64.54       62.16      9.61 o 
   4   0   9      224.92      221.23     16.77 o 
   5   0   9        3.46       -3.07      5.52 o 
   6   0   9        4.04        3.48      6.75 o 
   7   0   9       22.71        2.27      4.86 o 
  -9   1   9        6.72        6.13      8.79 o 
  -8   1   9       15.50        8.38      8.18 o 
  -7   1   9      234.67      285.03     23.10 o 
  -6   1   9      436.09      498.98     18.75 o 
  -5   1   9      187.94      190.36     10.97 o 
  -4   1   9       13.74       15.85      4.22 o 
  -3   1   9      662.46      637.19     15.70 o 
  -2   1   9     3025.71     3092.57     61.34 o 
  -1   1   9     1617.40     1587.08     40.69 o 
   0   1   9      384.79      357.61     19.02 o 
   1   1   9      394.66      371.11     18.61 o 
   2   1   9      104.50      116.14     12.06 o 
   3   1   9      432.24      400.76     21.06 o 
   4   1   9     1264.60     1233.35     39.26 o 
   5   1   9      244.98      247.20     19.63 o 
   6   1   9       55.29       34.96     10.43 o 
   7   1   9       71.55       69.72     14.31 o 
  -8   2   9        0.15       -0.82      6.75 o 
  -7   2   9        0.08       -0.20      6.54 o 
  -6   2   9        0.80        4.29      6.13 o 
  -5   2   9        9.99        9.81      6.13 o 
  -4   2   9       32.84       24.33      7.36 o 
  -3   2   9      165.73      168.89      9.22 o 
  -2   2   9        7.17        7.62      3.14 o 
  -1   2   9      176.35      162.55     13.70 o 
   0   2   9       48.85       35.58      7.97 o 
   1   2   9      111.93      123.29     11.86 o 
   2   2   9       64.92       75.65     10.22 o 
   3   2   9      640.33      681.90     28.22 o 
   4   2   9      133.60      152.12     14.93 o 
   5   2   9       16.06       15.34      6.75 o 
   6   2   9       18.35       17.18      8.79 o 
   7   2   9       15.94        5.93      6.95 o 
  -8   3   9       69.82       43.35     12.88 o 
  -7   3   9       15.34       20.45      8.38 o 
  -6   3   9      279.71      296.48     22.29 o 
  -5   3   9      900.97      860.60     34.76 o 
  -4   3   9      368.93      383.99     21.88 o 
  -3   3   9       37.11       43.37      5.73 o 
  -2   3   9      389.81      393.94     15.13 o 
  -1   3   9      374.16      336.79     28.11 o 
   0   3   9       38.50       40.08      5.99 o 
   1   3   9      239.87      231.05     15.34 o 
   2   3   9      711.17      723.41     28.42 o 
   3   3   9       47.60       57.25     10.22 o 
   4   3   9       75.42       63.18     10.84 o 
   5   3   9      396.36      375.20     23.92 o 
   6   3   9      149.68      156.62     17.99 o 
   7   3   9       50.51       57.25     13.09 o 
  -8   4   9        0.11        2.66      7.36 o 
  -7   4   9       24.86       13.49      7.77 o 
  -6   4   9       42.91       33.12     10.22 o 
  -5   4   9        1.88       -0.82      4.91 o 
  -4   4   9       45.62       48.66     10.22 o 
  -3   4   9       13.21       16.22      4.46 o 
  -2   4   9      287.02      283.45     12.79 o 
  -1   4   9        9.57        6.56      3.54 o 
   0   4   9        1.12        6.73      3.46 o 
   1   4   9       30.90       15.27      4.69 o 
   2   4   9       65.97       82.20     11.25 o 
   3   4   9      217.22      249.45     18.40 o 
   4   4   9       14.46       12.27      7.16 o 
   5   4   9       37.62       32.51      9.61 o 
   6   4   9        1.62        0.00      6.54 o 
  -8   5   9       42.14       33.53     11.65 o 
  -7   5   9       84.98       78.92     15.13 o 
  -6   5   9       80.33       98.35     15.13 o 
  -5   5   9      216.17      251.29     20.45 o 
  -4   5   9      840.24      811.20     22.50 o 
  -3   5   9      165.78      165.31     15.95 o 
  -2   5   9       52.58       47.89      6.79 o 
  -1   5   9      740.07      745.33     36.91 o 
   0   5   9      781.24      832.62     23.33 o 
   1   5   9      260.23      279.82     13.65 o 
   2   5   9      278.66      279.39     22.90 o 
   3   5   9      346.57      345.55     21.26 o 
   4   5   9       80.89       74.02     12.27 o 
   5   5   9      103.54      104.07     14.72 o 
   6   5   9       89.67       59.91     12.47 o 
  -7   6   9        4.05        3.88      7.97 o 
  -6   6   9        0.13        1.23      6.95 o 
  -5   6   9        2.94        4.50      7.97 o 
  -4   6   9        6.57       10.15      5.24 o 
  -3   6   9        0.31       -1.26      4.29 o 
  -2   6   9        9.58        0.73      9.10 o 
  -1   6   9        9.17       14.80      5.28 o 
   0   6   9      100.13       92.23      9.37 o 
   1   6   9       29.07       39.59      7.36 o 
   2   6   9        4.77        2.75      4.22 o 
   3   6   9       19.14       16.18      5.99 o 
   4   6   9       29.56       29.65     10.02 o 
   5   6   9        3.48       -6.95      6.34 o 
   6   6   9       26.36        5.73      9.00 o 
  -7   7   9       40.05       48.05     13.09 o 
  -6   7   9       65.49       45.60     12.88 o 
  -5   7   9        5.03        5.73      7.77 o 
  -4   7   9       10.51       14.53      6.43 o 
  -3   7   9      301.65      288.81     18.61 o 
  -2   7   9      112.32      106.26     12.98 o 
  -1   7   9       73.53       77.88      9.32 o 
   0   7   9      227.72      235.48     25.05 o 
   1   7   9      332.94      357.19     16.59 o 
   2   7   9      318.57      307.30     15.67 o 
   3   7   9      188.40      187.46     13.65 o 
   4   7   9       32.96       48.66     11.65 o 
   5   7   9       27.65       41.92     11.65 o 
  -4   8   9       29.05       27.60     10.43 o 
  -3   8   9       31.09       22.29     10.22 o 
  -2   8   9       16.82        8.79      8.38 o 
  -1   8   9       34.52       32.71     11.04 o 
   0   8   9       69.61       71.77     14.31 o 
   1   8   9        1.94       -0.20      6.95 o 
   2   8   9       34.43       54.39     13.70 o 
   3   8   9        3.67        2.04      7.77 o 
   4   8   9       19.10       16.56     11.65 o 
  -4   9   9       61.43       80.36     16.56 o 
  -3   9   9      106.11      118.80     18.20 o 
  -2   9   9      161.16      195.47     22.08 o 
  -1   9   9       64.97       89.15     16.97 o 
   0   9   9       20.92       21.88     10.84 o 
   1   9   9       10.33       22.08     10.84 o 
   2   9   9       40.00       27.40     12.06 o 
  -1  10   9        0.12       -2.25      8.59 o 
  -2 -10  10        3.76       10.63      9.81 o 
  -1 -10  10      137.66      116.55     19.22 o 
   0 -10  10      321.95      370.29     26.38 o 
   1 -10  10       86.40       63.18     13.90 o 
  -4  -9  10       76.91       59.30     14.72 o 
  -3  -9  10       21.54       25.97     10.43 o 
  -2  -9  10       26.36       16.36      9.41 o 
  -1  -9  10       49.86       43.55     12.68 o 
   0  -9  10       16.05        8.18      7.16 o 
   1  -9  10        9.09        7.77      8.79 o 
   2  -9  10       21.76       11.25      8.79 o 
   3  -9  10        1.02       11.25      8.79 o 
  -6  -8  10       36.50       48.66     14.31 o 
  -5  -8  10      161.44      203.65     21.88 o 
  -4  -8  10      103.55      123.70     17.58 o 
  -3  -8  10      243.09      233.71     22.49 o 
  -2  -8  10      209.75      239.02     22.08 o 
  -1  -8  10       34.63       31.92      8.28 o 
   0  -8  10       75.67       66.45     12.68 o 
   1  -8  10      355.40      385.83     26.17 o 
   2  -8  10      169.68      164.39     19.83 o 
   3  -8  10        4.48       10.22      8.59 o 
   4  -8  10       89.08       83.83     16.77 o 
  -6  -7  10        0.44       -2.66      6.75 o 
  -5  -7  10      141.77      129.84     17.38 o 
  -4  -7  10       11.68       -3.68      6.34 o 
  -3  -7  10      193.67      201.40     19.63 o 
  -2  -7  10       20.43       21.88      8.59 o 
  -1  -7  10       74.96       64.41     10.84 o 
   0  -7  10        9.99       10.22      6.95 o 
   1  -7  10        3.49        3.88      5.52 o 
   2  -7  10       35.37       23.92     10.22 o 
   3  -7  10        0.87        4.29      7.16 o 
   4  -7  10       32.33       19.02     10.22 o 
   5  -7  10       17.27       -5.11      9.41 o 
  -7  -6  10      113.60      112.05     17.79 o 
  -6  -6  10        0.85        0.82      6.13 o 
  -5  -6  10      356.28      286.87     22.49 o 
  -4  -6  10      843.78      865.51     37.21 o 
  -3  -6  10      313.84      302.82     21.88 o 
  -2  -6  10      302.43      296.07     21.06 o 
  -1  -6  10      711.33      723.00     29.24 o 
   0  -6  10      873.15      858.76     34.15 o 
   1  -6  10      211.47      202.01     18.40 o 
   2  -6  10      208.14      250.88     21.88 o 
   3  -6  10       68.85       66.66     14.11 o 
   4  -6  10        3.15        6.54      7.77 o 
   5  -6  10      221.65      195.06     24.13 o 
   6  -6  10      170.46      170.53     23.72 o 
  -8  -5  10        6.74        1.43      9.61 o 
  -7  -5  10        6.78        4.50      8.18 o 
  -6  -5  10       82.46       74.63     13.29 o 
  -5  -5  10       23.46       15.34      8.59 o 
  -4  -5  10      120.28       97.74     13.49 o 
  -3  -5  10       86.77      106.32     13.70 o 
  -2  -5  10      192.76      202.22     17.38 o 
  -1  -5  10       12.12       16.56      5.93 o 
   0  -5  10       19.77       25.15      7.16 o 
   1  -5  10       69.02       67.47     11.86 o 
   2  -5  10      114.43      108.37     14.93 o 
   3  -5  10       36.50       13.49      8.18 o 
   4  -5  10       51.04       21.88     10.02 o 
   5  -5  10        4.17       -3.48      8.38 o 
   6  -5  10        9.64        6.13     10.43 o 
  -8  -4  10       40.78       23.72     11.04 o 
  -7  -4  10      389.47      434.08     28.42 o 
  -6  -4  10      111.65      118.18     15.95 o 
  -5  -4  10        3.95        4.70      5.73 o 
  -4  -4  10      276.32      320.01     13.80 o 
  -3  -4  10     1071.76     1107.73     24.62 o 
  -2  -4  10      511.83      532.74     13.42 o 
  -1  -4  10        2.10        3.86      3.17 o 
   0  -4  10       29.20       44.88      9.00 o 
   1  -4  10      577.41      572.78     16.99 o 
   2  -4  10      307.47      310.71     13.49 o 
   3  -4  10      838.05      885.98     50.40 o 
   4  -4  10      659.91      636.61     21.88 o 
   5  -4  10       60.99       73.32      9.75 o 
   6  -4  10       41.75       40.48     13.49 o 
  -8  -3  10        2.73       -1.51      5.44 o 
  -7  -3  10       30.57       33.41      7.51 o 
  -6  -3  10       17.13       16.29      5.55 o 
  -5  -3  10       55.39       62.89      7.39 o 
  -4  -3  10        1.74       -1.05      2.88 o 
  -3  -3  10      478.99      486.81     15.90 o 
  -2  -3  10       11.12       10.56      3.39 o 
  -1  -3  10      147.42      154.07      8.70 o 
   0  -3  10       79.70       77.27      6.95 o 
   1  -3  10      218.56      211.83     10.86 o 
   2  -3  10       72.75       66.01      7.32 o 
   3  -3  10      118.45      103.38      9.13 o 
   4  -3  10       20.47       12.30      4.96 o 
   5  -3  10        3.78        1.02      7.16 o 
   6  -3  10       49.57       37.18      8.45 o 
   7  -3  10        4.15        4.84      6.94 o 
  -9  -2  10       37.22       51.32     10.32 o 
  -8  -2  10       74.37       86.55     11.03 o 
  -7  -2  10      392.25      397.38     20.34 o 
  -6  -2  10      834.26      921.01     35.68 o 
  -5  -2  10      503.87      500.32     17.78 o 
  -4  -2  10       37.83       33.69      5.45 o 
  -3  -2  10      100.07       86.81      7.30 o 
  -2  -2  10      714.10      707.68     18.19 o 
  -1  -2  10      927.86      930.77     20.81 o 
   0  -2  10      154.80      129.22     11.86 o 
   1  -2  10      600.42      591.12     23.31 o 
   2  -2  10      499.61      497.27     22.08 o 
   3  -2  10       13.68       21.67      7.16 o 
   4  -2  10      102.57      108.16     13.29 o 
   5  -2  10      251.36      278.08     20.86 o 
   6  -2  10       32.45       21.68      7.01 o 
   7  -2  10        1.62        1.10      5.15 o 
  -9  -1  10       27.72       15.29     10.33 o 
  -8  -1  10       21.23       10.69      6.57 o 
  -7  -1  10        0.50        1.11      4.39 o 
  -6  -1  10       19.33       21.97      5.70 o 
  -5  -1  10      313.49      314.23     23.21 o 
  -4  -1  10        0.69       -3.53      2.36 o 
  -3  -1  10       77.38       73.44      6.43 o 
  -2  -1  10       97.61       89.81      6.75 o 
  -1  -1  10       40.03       32.35      8.18 o 
   0  -1  10      362.18      359.86     18.81 o 
   1  -1  10       58.21       66.45      9.41 o 
   2  -1  10      292.05      264.79     16.77 o 
   3  -1  10      107.46       88.74     11.25 o 
   4  -1  10      115.98      106.12     13.09 o 
   5  -1  10       60.68       53.77     11.04 o 
   6  -1  10       56.94       56.23     12.88 o 
   7  -1  10        0.71        2.04      7.36 o 
  -8   0  10       37.37       37.14      8.55 o 
  -7   0  10       34.23       31.38      7.37 o 
  -6   0  10       63.32       76.78      8.82 o 
  -5   0  10      359.86      372.03     14.84 o 
  -4   0  10      841.02      861.79     20.90 o 
  -3   0  10      388.81      367.23     12.63 o 
  -2   0  10      458.20      421.33     12.95 o 
  -1   0  10     2008.30     2019.45     32.00 o 
   0   0  10     1525.69     1631.86     43.14 o 
   1   0  10      363.67      352.71     19.02 o 
   2   0  10      822.61      829.73     29.85 o 
   3   0  10      446.01      482.54     23.72 o 
   4   0  10      237.72      249.25     17.99 o 
   5   0  10      149.55      155.60     17.18 o 
   6   0  10      164.79      160.51     18.61 o 
   7   0  10       40.86       30.87     11.04 o 
  -8   1  10        0.06        4.09      8.38 o 
  -7   1  10       73.09       70.34     13.29 o 
  -6   1  10       44.31       23.51      8.18 o 
  -5   1  10      344.42      355.98     22.49 o 
  -4   1  10       31.56       42.73      9.20 o 
  -3   1  10        6.63        5.11      4.09 o 
  -2   1  10       22.97       30.67      7.57 o 
  -1   1  10       46.34       79.54     10.63 o 
   0   1  10        4.05        4.50      4.50 o 
   1   1  10      198.06      204.67     14.93 o 
   2   1  10       41.59       39.26      9.00 o 
   3   1  10      141.94      139.04     14.72 o 
   4   1  10       43.36       31.28      8.59 o 
   5   1  10      101.58      118.80     15.54 o 
   6   1  10        0.55      -10.43      6.95 o 
   7   1  10       15.50       16.97     11.04 o 
  -8   2  10       27.73       36.40     12.47 o 
  -7   2  10      124.79      105.91     15.54 o 
  -6   2  10      252.22      260.49     21.26 o 
  -5   2  10       35.34       21.26      7.57 o 
  -4   2  10      186.37      226.55     17.38 o 
  -3   2  10      741.96      711.75     29.65 o 
  -2   2  10      148.18      138.22     13.70 o 
  -1   2  10       45.67       63.79     10.22 o 
   0   2  10     1368.62     1279.56     39.46 o 
   1   2  10      478.69      439.20     21.88 o 
   2   2  10       23.99       23.72      7.16 o 
   3   2  10       47.86       30.26      8.18 o 
   4   2  10       71.43       77.29     12.27 o 
   5   2  10      363.97      330.01     22.70 o 
   6   2  10      296.92      304.66     23.31 o 
  -8   3  10        1.78        3.07      7.97 o 
  -7   3  10        3.02        3.68      7.16 o 
  -6   3  10      124.79      145.99     17.58 o 
  -5   3  10        0.08        0.41      5.93 o 
  -4   3  10       66.41       63.59     11.45 o 
  -3   3  10       22.70       24.87      5.12 o 
  -2   3  10      118.37      132.43     17.48 o 
  -1   3  10        5.72        4.99      6.24 o 
   0   3  10       33.93       26.58      7.77 o 
   1   3  10       59.32       55.41     10.02 o 
   2   3  10       53.39       76.27     11.25 o 
   3   3  10      141.42      120.43     13.90 o 
   4   3  10      139.48       95.49     13.29 o 
   5   3  10        0.38        5.73      7.16 o 
   6   3  10       53.91       67.47     14.11 o 
  -8   4  10      114.33       97.94     16.97 o 
  -7   4  10       37.83       50.71     13.90 o 
  -6   4  10      126.20       84.24     14.11 o 
  -5   4  10      332.64      307.11     22.08 o 
  -4   4  10      373.50      372.74     23.31 o 
  -3   4  10      815.22      792.82     22.31 o 
  -2   4  10      882.88      855.41     23.12 o 
  -1   4  10       23.50       24.52      5.47 o 
   0   4  10      135.94      133.26     23.21 o 
   1   4  10      628.76      617.58     20.43 o 
   2   4  10      737.66      776.57     31.69 o 
   3   4  10      322.48      385.63     23.72 o 
   4   4  10       74.60       81.38     13.29 o 
   5   4  10       30.24       37.62     10.84 o 
   6   4  10       23.86       34.56     11.04 o 
  -7   5  10       20.48       36.19     12.06 o 
  -6   5  10        4.87       12.06      8.79 o 
  -5   5  10       32.33       41.51     11.65 o 
  -4   5  10       16.21        3.88      6.75 o 
  -3   5  10       74.00       81.09      8.74 o 
  -2   5  10        3.92        1.33      4.05 o 
  -1   5  10      187.71      214.03     17.07 o 
   0   5  10      102.03       93.45     26.07 o 
   1   5  10        5.85        3.82      4.24 o 
   2   5  10       28.02       21.95      6.23 o 
   3   5  10       62.64       55.62     11.04 o 
   4   5  10        2.18       -0.61      6.13 o 
   5   5  10        5.77        8.79      7.16 o 
  -7   6  10      113.28       84.45     15.74 o 
  -6   6  10      188.67      177.07     19.83 o 
  -5   6  10      104.38       89.15     14.93 o 
  -4   6  10        2.12        4.91      7.16 o 
  -3   6  10       16.22       18.61      6.07 o 
  -2   6  10      276.85      315.01     15.46 o 
  -1   6  10      941.89      946.97     26.64 o 
   0   6  10      353.83      344.34     18.75 o 
   1   6  10      131.03      147.15     11.87 o 
   2   6  10      447.96      481.61     26.27 o 
   3   6  10      286.25      294.02     21.26 o 
   4   6  10       20.71       26.38      9.81 o 
   5   6  10        3.79       -6.54      6.13 o 
  -6   7  10        7.03        6.95     10.63 o 
  -5   7  10       44.93       40.48     11.65 o 
  -4   7  10       52.45       59.18     19.83 o 
  -3   7  10        1.50        1.77      5.28 o 
  -2   7  10       68.02       69.47      9.39 o 
  -1   7  10       13.57        6.93      5.53 o 
   0   7  10       65.12       69.97     11.35 o 
   1   7  10        5.31        2.13      4.97 o 
   2   7  10       14.58        1.91      6.44 o 
   3   7  10        6.80        1.92      5.07 o 
   4   7  10        0.18        7.57      7.97 o 
  -4   8  10       20.73       18.40     10.84 o 
  -3   8  10       53.46       62.57     14.31 o 
  -2   8  10      220.96      220.42     22.29 o 
  -1   8  10      123.01      148.44     19.22 o 
   0   8  10       29.96       28.63     11.25 o 
   1   8  10        0.72       11.04     10.02 o 
   2   8  10        5.35       -2.25      7.16 o 
   3   8  10      153.51      144.97     21.06 o 
  -3   9  10       51.02       71.56     15.95 o 
  -2   9  10        3.18       -3.88      8.38 o 
  -1   9  10       52.88       51.12     14.31 o 
   0   9  10        5.85        3.48      9.20 o 
   1   9  10       40.76       15.54     10.22 o 
  -4  -9  11      244.52      245.36     24.95 o 
  -3  -9  11       40.22       38.24     12.27 o 
  -2  -9  11        5.81        6.95      9.41 o 
  -1  -9  11       38.48       28.22     10.84 o 
   0  -9  11      115.31      118.59     16.15 o 
   1  -9  11       99.09      127.38     18.20 o 
   2  -9  11       68.83       89.56     17.18 o 
  -5  -8  11        2.28       10.84      9.61 o 
  -4  -8  11        0.00       -0.61      6.34 o 
  -3  -8  11        0.02       -5.52      7.16 o 
  -2  -8  11        5.50       12.68      8.18 o 
  -1  -8  11        5.99       12.88      8.18 o 
   0  -8  11        0.25        4.29      6.54 o 
   1  -8  11        0.27        0.82      7.36 o 
   2  -8  11        4.40       -2.66      7.97 o 
   3  -8  11        1.28        7.57      7.97 o 
  -6  -7  11      241.72      265.81     25.15 o 
  -5  -7  11        6.87        5.11      7.57 o 
  -4  -7  11       80.86       68.09     13.90 o 
  -3  -7  11      513.30      531.00     30.67 o 
  -2  -7  11      533.57      538.57     30.47 o 
  -1  -7  11      172.11      157.61     11.99 o 
   0  -7  11      194.39      196.29     18.81 o 
   1  -7  11      265.70      214.69     20.45 o 
   2  -7  11       60.60       61.34     13.90 o 
   3  -7  11      114.55      111.23     18.20 o 
   4  -7  11      118.71      133.72     20.65 o 
  -7  -6  11       24.12       45.39     13.70 o 
  -6  -6  11        8.47       12.06      8.79 o 
  -5  -6  11       13.60        8.38      7.36 o 
  -4  -6  11        9.47        9.81      8.38 o 
  -3  -6  11        0.08        1.02      6.54 o 
  -2  -6  11        2.23        1.43      5.73 o 
  -1  -6  11       19.69       19.22      7.36 o 
   0  -6  11       24.92       31.28      9.61 o 
   1  -6  11       36.52       44.78     11.25 o 
   2  -6  11        0.01       -3.48      5.52 o 
   3  -6  11       72.67       73.81     15.13 o 
   4  -6  11       46.78       36.40     12.27 o 
   5  -6  11       37.13       27.19     12.68 o 
  -7  -5  11        1.49       -6.54      6.54 o 
  -6  -5  11      145.71      166.44     18.81 o 
  -5  -5  11      360.37      326.33     23.10 o 
  -4  -5  11      280.31      260.29     20.24 o 
  -3  -5  11      232.07      216.94     18.40 o 
  -2  -5  11      537.64      560.24     28.42 o 
  -1  -5  11     1011.15     1052.60     35.99 o 
   0  -5  11       77.84       58.89     10.84 o 
   1  -5  11       56.30       65.43     12.27 o 
   2  -5  11      278.09      305.27     23.51 o 
   3  -5  11      215.40      199.56     21.26 o 
   4  -5  11      304.01      284.41     26.17 o 
   5  -5  11      200.35      213.46     24.33 o 
   6  -5  11       73.22       82.60     18.20 o 
  -8  -4  11       22.82        9.41     10.84 o 
  -7  -4  11       10.94        0.00      7.57 o 
  -6  -4  11       38.91       45.60     12.06 o 
  -5  -4  11        3.42       -0.20      5.32 o 
  -4  -4  11       52.33       51.32     10.63 o 
  -3  -4  11       50.02       56.64     10.22 o 
  -2  -4  11      216.98      240.86     17.58 o 
  -1  -4  11       36.74       52.75      9.41 o 
   0  -4  11        1.21       -1.43      3.68 o 
   1  -4  11        1.61        3.88      6.13 o 
   2  -4  11      202.61      215.51     20.04 o 
   3  -4  11       27.50       41.71     11.86 o 
   4  -4  11       43.50       43.76     12.06 o 
   5  -4  11       11.05       10.84      9.41 o 
   6  -4  11       18.17       22.29     12.06 o 
  -8  -3  11      165.07      168.23     14.74 o 
  -7  -3  11      213.63      251.06     15.90 o 
  -6  -3  11      181.65      188.81     12.86 o 
  -5  -3  11      352.85      356.78     15.76 o 
  -4  -3  11      181.99      149.14     10.12 o 
  -3  -3  11       56.76       55.40     15.23 o 
  -2  -3  11       53.01       45.97      9.20 o 
  -1  -3  11      110.76      121.04      8.67 o 
   0  -3  11     1604.22     1624.14     49.99 o 
   1  -3  11      366.46      401.34     15.49 o 
   2  -3  11       24.72       36.79     11.04 o 
   3  -3  11      101.61      115.45      9.97 o 
   4  -3  11      246.74      255.67     34.76 o 
   5  -3  11      227.10      202.52     14.21 o 
   6  -3  11       51.97       51.58      9.43 o 
  -8  -2  11       10.42        3.83      5.70 o 
  -7  -2  11       32.07       30.59      7.73 o 
  -6  -2  11        0.87        7.08      4.91 o 
  -5  -2  11      360.10      385.89     20.86 o 
  -4  -2  11       34.75       37.09      5.84 o 
  -3  -2  11      571.88      603.40     34.04 o 
  -2  -2  11      108.10      123.47      8.56 o 
  -1  -2  11       98.62       98.88     16.05 o 
   0  -2  11        3.42        3.64      3.32 o 
   1  -2  11       52.70       56.64      9.00 o 
   2  -2  11       19.51       18.40      6.54 o 
   3  -2  11       38.70       39.87      8.79 o 
   4  -2  11        1.85        2.66      6.34 o 
   5  -2  11      111.01       96.30     13.90 o 
   6  -2  11        0.99        0.91      9.10 o 
  -8  -1  11       78.27       96.29     12.06 o 
  -7  -1  11      165.44      170.44     13.23 o 
  -6  -1  11      114.46      140.43     26.17 o 
  -5  -1  11      206.44      228.83     12.46 o 
  -4  -1  11      865.80      858.10     21.89 o 
  -3  -1  11     1166.43     1106.75     23.93 o 
  -2  -1  11      786.26      776.13     29.44 o 
  -1  -1  11       35.39       48.28      5.55 o 
   0  -1  11      449.77      465.57     22.70 o 
   1  -1  11     1515.66     1587.69     42.53 o 
   2  -1  11      340.08      322.04     19.22 o 
   3  -1  11        7.65        4.09      5.52 o 
   4  -1  11       74.89       62.16     11.25 o 
   5  -1  11      170.07      189.54     18.20 o 
   6  -1  11       64.75       64.00     13.49 o 
  -8   0  11        0.09       -8.18      6.95 o 
  -7   0  11       13.35       12.27      8.38 o 
  -6   0  11       90.91       82.20     13.70 o 
  -5   0  11       79.29       77.70     12.68 o 
  -4   0  11      111.60      130.25     14.11 o 
  -3   0  11      108.27      116.14     13.29 o 
  -2   0  11      151.86      148.03     14.31 o 
  -1   0  11       31.96       27.19      7.57 o 
   0   0  11       59.10       59.50     10.02 o 
   1   0  11       33.24       37.83      8.79 o 
   2   0  11        1.76        5.11      5.93 o 
   3   0  11       25.83       24.95      8.18 o 
   4   0  11        2.14        5.32      6.54 o 
   5   0  11       25.40       32.92     10.43 o 
   6   0  11       28.29       24.74      9.81 o 
  -8   1  11       97.80       95.28     16.36 o 
  -7   1  11       46.31       42.12     12.06 o 
  -6   1  11       81.55       84.65     14.31 o 
  -5   1  11       32.82       28.83      9.41 o 
  -4   1  11       69.87       66.04     11.45 o 
  -3   1  11      544.23      563.51     27.19 o 
  -2   1  11      925.38      886.78     33.53 o 
  -1   1  11      208.46      200.58     16.56 o 
   0   1  11       78.83       89.15     12.06 o 
   1   1  11      998.63     1002.50     34.56 o 
   2   1  11     1413.51     1526.96     44.57 o 
   3   1  11      283.29      279.51     19.83 o 
   4   1  11        0.84        2.04      6.54 o 
   5   1  11      149.06      168.48     18.40 o 
   6   1  11      236.73      247.20     22.90 o 
  -8   2  11        4.83        9.61      7.57 o 
  -7   2  11        0.42        9.81      7.16 o 
  -6   2  11        6.57       -0.82      5.73 o 
  -5   2  11       42.28       34.56      9.20 o 
  -4   2  11        0.08       10.63      6.13 o 
  -3   2  11      108.81      105.10     13.29 o 
  -2   2  11        7.73        2.86      4.50 o 
  -1   2  11      198.58      159.89     14.93 o 
   0   2  11       99.66       81.58     11.65 o 
   1   2  11      122.75      143.95     14.72 o 
   2   2  11      154.06      193.02     17.38 o 
   3   2  11      217.93      232.07     19.42 o 
   4   2  11       48.51       60.11     12.47 o 
   5   2  11        0.04       -4.50      6.34 o 
   6   2  11       14.57        9.00      7.57 o 
  -7   3  11      182.51      188.31     21.06 o 
  -6   3  11      115.40       80.76     14.52 o 
  -5   3  11       85.64      100.39     14.31 o 
  -4   3  11      172.04      172.98     17.38 o 
  -3   3  11      373.34      365.11     17.18 o 
  -2   3  11      610.10      578.86     19.29 o 
  -1   3  11      511.22      488.88     25.76 o 
   0   3  11        1.51        4.91      5.73 o 
   1   3  11       17.62        4.50      5.52 o 
   2   3  11       57.28       60.52     11.45 o 
   3   3  11      382.07      412.62     24.54 o 
   4   3  11      210.94      197.72     18.61 o 
   5   3  11       19.42       20.24      9.81 o 
   6   3  11      113.43      107.35     16.56 o 
  -7   4  11       14.15        7.57      8.38 o 
  -6   4  11       12.59       10.63      8.38 o 
  -5   4  11       19.30       11.86      7.36 o 
  -4   4  11       65.10       61.14     12.68 o 
  -3   4  11        0.34        3.64      3.78 o 
  -2   4  11      267.08      262.08     13.66 o 
  -1   4  11      192.06      182.40     12.22 o 
   0   4  11       21.32       21.18      6.04 o 
   1   4  11      366.66      344.12     21.88 o 
   2   4  11        0.83        1.02      6.34 o 
   3   4  11      129.44      136.79     15.95 o 
   4   4  11       13.53        8.38      7.97 o 
   5   4  11        9.26       10.02      8.79 o 
  -7   5  11      119.13      120.43     17.99 o 
  -6   5  11      367.31      355.98     26.58 o 
  -5   5  11      259.52      231.87     21.26 o 
  -4   5  11        9.29       17.38      9.20 o 
  -3   5  11       66.21       80.21      9.24 o 
  -2   5  11      281.27      299.20     15.40 o 
  -1   5  11      312.43      304.19     15.61 o 
   0   5  11      278.38      273.85     15.11 o 
   1   5  11      198.57      228.44     21.88 o 
   2   5  11      344.59      312.22     21.88 o 
   3   5  11      214.83      215.30     20.04 o 
   4   5  11      126.12      137.40     16.77 o 
   5   5  11        9.18       16.15      8.38 o 
  -6   6  11        8.34       13.49      9.20 o 
  -5   6  11        0.63       -1.23      8.38 o 
  -4   6  11        3.88       11.25      7.77 o 
  -3   6  11       32.55       30.10      9.10 o 
  -2   6  11       82.17       82.05      9.96 o 
  -1   6  11        1.18       -0.66      4.60 o 
   0   6  11        8.93        9.77      5.55 o 
   1   6  11        3.94        9.65      7.67 o 
   2   6  11       20.27       10.99      6.23 o 
   3   6  11       53.01       44.98     11.45 o 
   4   6  11       20.37       16.77      9.81 o 
  -5   7  11       96.50      107.75     16.77 o 
  -4   7  11      126.66      126.77     16.97 o 
  -3   7  11        1.96        0.66      5.34 o 
  -2   7  11       58.53       73.17     10.94 o 
  -1   7  11      272.17      281.69     16.41 o 
   0   7  11      245.98      242.83     15.47 o 
   1   7  11       60.73       71.18     10.07 o 
   2   7  11       21.48        2.61      6.54 o 
   3   7  11       48.16       52.96     12.68 o 
  -3   8  11        5.88       -5.93      7.97 o 
  -2   8  11        9.91       -0.41      8.59 o 
  -1   8  11        8.17        6.95      9.41 o 
   0   8  11       25.50       20.65     12.06 o 
   1   8  11       16.16       29.44     13.29 o 
   2   8  11       36.83       54.59     15.95 o 
  -1   9  11       45.12       42.12     13.90 o 
  -2  -9  12        8.26        4.91      8.59 o 
  -1  -9  12        3.73        8.18      9.00 o 
   0  -9  12       17.58       28.63     11.45 o 
   1  -9  12        8.75        5.52      8.79 o 
  -4  -8  12      154.82      135.56     19.02 o 
  -3  -8  12        4.58       -6.95      6.75 o 
  -2  -8  12       10.58       21.67     10.43 o 
  -1  -8  12      303.07      281.35     24.74 o 
   0  -8  12      144.31      156.21     18.61 o 
   1  -8  12        4.71       -0.82      6.54 o 
   2  -8  12       59.82       59.30     14.72 o 
   3  -8  12       99.09       81.79     17.18 o 
  -5  -7  12       63.67       50.91     13.49 o 
  -4  -7  12       30.68       22.29     10.84 o 
  -3  -7  12       57.97       75.45     14.93 o 
  -2  -7  12       17.81       40.28     11.65 o 
  -1  -7  12       47.65       69.52     14.11 o 
   0  -7  12       59.53       61.14     12.47 o 
   1  -7  12        2.81       -6.75      6.13 o 
   2  -7  12        0.03       -2.25      6.54 o 
   3  -7  12        2.98       -4.50      7.36 o 
   4  -7  12        0.37       -4.29      8.18 o 
  -6  -6  12       71.52       71.15     14.93 o 
  -5  -6  12       34.46       13.49      8.59 o 
  -4  -6  12      228.40      226.35     21.06 o 
  -3  -6  12      350.18      366.00     25.56 o 
  -2  -6  12      164.60      177.68     18.81 o 
  -1  -6  12      556.09      589.82     21.04 o 
   0  -6  12     1010.62     1042.99     40.48 o 
   1  -6  12      204.60      223.28     20.86 o 
   2  -6  12        7.00        5.32      6.54 o 
   3  -6  12       52.22       35.58     13.09 o 
   4  -6  12      204.20      190.36     23.92 o 
  -7  -5  12        5.40       -4.70      7.77 o 
  -6  -5  12       81.62       97.74     16.15 o 
  -5  -5  12        6.48        6.95      7.57 o 
  -4  -5  12       28.86       16.77      8.18 o 
  -3  -5  12      204.05      191.79     17.99 o 
  -2  -5  12        4.08        5.93      5.93 o 
  -1  -5  12      113.23      127.93     11.35 o 
   0  -5  12        0.06       -7.36      4.91 o 
   1  -5  12        3.18       -2.25      6.13 o 
   2  -5  12       31.70       36.40     11.86 o 
   3  -5  12        0.49       -0.82      7.57 o 
   4  -5  12        3.55        3.88      8.18 o 
   5  -5  12        1.11      -11.96      7.97 o 
  -7  -4  12        2.96       10.63      8.79 o 
  -6  -4  12       40.33       25.97     10.63 o 
  -5  -4  12      419.53      451.46     26.38 o 
  -4  -4  12      647.68      643.46     30.47 o 
  -3  -4  12      461.36      461.89     24.74 o 
  -2  -4  12       16.27       26.58      7.97 o 
  -1  -4  12      132.64      138.55     10.12 o 
   0  -4  12       88.23       78.11     12.47 o 
   1  -4  12      892.54      903.54     38.03 o 
   2  -4  12      655.34      683.13     34.96 o 
   3  -4  12       59.29       59.50     13.70 o 
   4  -4  12       44.54       44.78     12.27 o 
   5  -4  12      123.62      139.45     20.65 o 
  -8  -3  12        3.39        9.76      6.65 o 
  -7  -3  12        0.05        2.15      5.71 o 
  -6  -3  12        3.11        1.23      4.92 o 
  -5  -3  12        9.80        9.39      5.73 o 
  -4  -3  12      479.51      431.67     16.91 o 
  -3  -3  12      408.65      421.91     42.22 o 
  -2  -3  12      370.06      399.82     15.18 o 
  -1  -3  12       70.93       80.08      8.26 o 
   0  -3  12       25.27       22.78     13.90 o 
   1  -3  12        0.38        1.11      5.73 o 
   2  -3  12       19.72       18.45      5.55 o 
   3  -3  12       41.10       41.19      7.25 o 
   4  -3  12        0.04        5.52      5.20 o 
   5  -3  12        0.24        6.52      6.07 o 
   6  -3  12        6.36        4.66     12.06 o 
  -8  -2  12      363.93      365.12     25.15 o 
  -7  -2  12      355.21      365.80     18.65 o 
  -6  -2  12       74.17       83.28      9.51 o 
  -5  -2  12       22.29       17.07      5.35 o 
  -4  -2  12      157.22      171.76     14.31 o 
  -3  -2  12      230.83      226.69     18.91 o 
  -2  -2  12      607.92      653.65     19.22 o 
  -1  -2  12      654.33      693.49     19.67 o 
   0  -2  12      267.70      289.32     17.58 o 
   1  -2  12      155.39      151.92     14.52 o 
   2  -2  12      131.98      148.24     14.31 o 
   3  -2  12      104.40      123.09     14.11 o 
   4  -2  12       70.74       71.56     13.29 o 
   5  -2  12       89.64       69.31     13.29 o 
   6  -2  12       82.40       94.41     16.56 o 
  -8  -1  12        2.09        7.77      9.61 o 
  -7  -1  12       11.07       17.58     10.22 o 
  -6  -1  12       13.72        9.41      7.57 o 
  -5  -1  12       11.40       18.61      7.97 o 
  -4  -1  12      157.81      183.00     17.38 o 
  -3  -1  12       50.44       62.57     10.84 o 
  -2  -1  12       98.33      101.82     13.09 o 
  -1  -1  12      111.44      117.77     13.09 o 
   0  -1  12       11.04       10.84      6.75 o 
   1  -1  12       64.98       62.77     10.63 o 
   2  -1  12      171.04      181.16     16.15 o 
   3  -1  12       44.89       42.53     10.63 o 
   4  -1  12        3.72        1.02      5.93 o 
   5  -1  12       15.26       19.83     10.02 o 
   6  -1  12        2.75        7.16      7.97 o 
  -8   0  12       54.99       63.59     15.34 o 
  -7   0  12      312.70      356.59     26.99 o 
  -6   0  12      163.87      175.23     19.02 o 
  -5   0  12        8.54       30.87      9.20 o 
  -4   0  12      213.20      203.65     17.99 o 
  -3   0  12     1253.27     1197.98     40.89 o 
  -2   0  12      514.35      514.85     26.17 o 
  -1   0  12       68.63       78.11     11.86 o 
   0   0  12      135.50      148.03     14.93 o 
   1   0  12      344.67      357.00     21.47 o 
   2   0  12      445.07      427.34     23.51 o 
   3   0  12      505.26      554.72     28.01 o 
   4   0  12      154.90      158.46     17.18 o 
   5   0  12       37.91       38.03     11.65 o 
   6   0  12       37.05       53.16     14.11 o 
  -8   1  12        3.47        8.79      8.18 o 
  -7   1  12        0.97       -0.61      7.57 o 
  -6   1  12        0.14       -7.36      5.52 o 
  -5   1  12       48.10       39.05     10.43 o 
  -4   1  12       72.62       83.22     12.68 o 
  -3   1  12       38.34       39.46      9.61 o 
  -2   1  12        2.82        0.61      4.09 o 
  -1   1  12        5.54       -1.02      4.09 o 
   0   1  12        1.20        1.23      4.91 o 
   1   1  12       32.24       37.01      9.20 o 
   2   1  12        1.63        8.18      7.16 o 
   3   1  12       11.32        5.11      6.95 o 
   4   1  12       17.05        9.00      7.77 o 
   5   1  12       30.93       25.15     10.84 o 
  -7   2  12       24.79       10.02      8.59 o 
  -6   2  12      289.08      244.75     22.08 o 
  -5   2  12      231.81      220.62     20.24 o 
  -4   2  12        6.23        7.77      5.93 o 
  -3   2  12       11.42       11.86      6.54 o 
  -2   2  12      633.56      631.60     29.65 o 
  -1   2  12      593.02      535.50     27.60 o 
   0   2  12      209.98      170.73     16.56 o 
   1   2  12      418.95      408.53     23.72 o 
   2   2  12      118.92      147.22     16.15 o 
   3   2  12        4.85       13.70      8.79 o 
   4   2  12      145.01      171.14     18.40 o 
   5   2  12      109.41      116.34     16.77 o 
  -7   3  12        0.83        2.86      7.16 o 
  -6   3  12        9.26       12.68      8.59 o 
  -5   3  12       48.23       32.51     10.63 o 
  -4   3  12        0.08        7.16      6.54 o 
  -3   3  12        9.94        5.32      6.75 o 
  -2   3  12       43.28       42.32     10.02 o 
  -1   3  12       34.81       29.03      9.20 o 
   0   3  12        7.74       14.52      7.36 o 
   1   3  12        0.61        3.68      5.93 o 
   2   3  12      191.58      178.09     17.79 o 
   3   3  12        6.24        0.61      5.73 o 
   4   3  12       29.54       24.54      9.41 o 
   5   3  12        1.48        6.13      8.79 o 
  -7   4  12       55.62       53.37     13.49 o 
  -6   4  12      142.76      103.05     16.56 o 
  -5   4  12      275.74      321.01     24.74 o 
  -4   4  12      286.94      260.49     22.29 o 
  -3   4  12      101.82      101.42     14.72 o 
  -2   4  12      113.24      127.05     10.98 o 
  -1   4  12      298.36      277.18     15.03 o 
   0   4  12       63.32       72.79     13.09 o 
   1   4  12        1.05        2.45      6.13 o 
   2   4  12      309.23      352.71     23.92 o 
   3   4  12      273.99      279.30     22.49 o 
   4   4  12       67.93       55.62     13.09 o 
  -6   5  12        6.42       -7.97      7.16 o 
  -5   5  12        0.00        2.04      7.36 o 
  -4   5  12       22.28        2.04      8.38 o 
  -3   5  12        2.23        5.25      4.91 o 
  -2   5  12       37.77       39.54      8.38 o 
  -1   5  12        0.44        1.94      4.91 o 
   0   5  12        0.00        1.04      3.75 o 
   1   5  12       40.68       46.21     11.04 o 
   2   5  12       15.53       14.52      9.00 o 
   3   5  12       25.38       25.76     10.63 o 
   4   5  12        4.84        5.32      7.57 o 
  -6   6  12       17.67       14.31     10.02 o 
  -5   6  12       58.88       80.15     15.95 o 
  -4   6  12      123.68      142.72     18.61 o 
  -3   6  12       85.92       86.42     20.75 o 
  -2   6  12       61.55       55.40      9.18 o 
  -1   6  12      114.29      143.83     12.68 o 
   0   6  12      377.04      411.56     30.16 o 
   1   6  12      234.40      231.62     20.24 o 
   2   6  12       11.44        7.16      8.18 o 
   3   6  12       23.81       13.90      8.38 o 
  -5   7  12        0.03        6.13      7.97 o 
  -4   7  12        0.90       -3.07      7.97 o 
  -3   7  12        3.65       10.46      6.78 o 
  -2   7  12       22.86       21.40      7.63 o 
  -1   7  12       65.47       48.50      9.08 o 
   0   7  12        9.24        3.63      5.86 o 
   1   7  12        0.02        3.58      6.07 o 
   2   7  12        9.00       -2.50      9.00 o 
  -3   8  12       52.69       70.70     11.03 o 
  -2   8  12       25.05       34.38      9.14 o 
  -1   8  12       26.88       24.09      8.06 o 
   0   8  12       26.58       37.85      8.84 o 
   1   8  12       66.65       72.18     18.61 o 
  -3  -8  13        2.38       -5.52      7.57 o 
  -2  -8  13       32.91       35.99     13.09 o 
  -1  -8  13       25.92       22.49     11.04 o 
   0  -8  13       17.75       26.79     11.45 o 
   1  -8  13        6.42       13.29      8.59 o 
  -5  -7  13      197.90      222.87     22.90 o 
  -4  -7  13      127.64      142.72     19.02 o 
  -3  -7  13       32.04       39.26     11.86 o 
  -2  -7  13      128.08      149.87     19.22 o 
  -1  -7  13      169.69      181.98     20.45 o 
   0  -7  13       59.84       46.41     12.27 o 
   1  -7  13      114.03      112.05     17.58 o 
   2  -7  13      197.78      195.47     22.70 o 
   3  -7  13       48.04       33.33     13.90 o 
  -5  -6  13       13.03        4.91      7.77 o 
  -4  -6  13       29.57       10.84      8.79 o 
  -3  -6  13       63.37       65.43     13.70 o 
  -2  -6  13        1.36       -0.82      6.75 o 
  -1  -6  13       59.72       62.98     13.49 o 
   0  -6  13       80.73       91.81     14.52 o 
   1  -6  13      116.94      145.58     18.40 o 
   2  -6  13       12.37        6.13      8.59 o 
   3  -6  13       11.57        7.77      9.41 o 
   4  -6  13        0.09        0.20      7.97 o 
  -6  -5  13        3.35       -0.20      8.18 o 
  -5  -5  13       15.22        5.32      7.57 o 
  -4  -5  13      472.03      475.39     28.42 o 
  -3  -5  13      556.04      589.89     30.47 o 
  -2  -5  13      146.05      144.56     16.36 o 
  -1  -5  13       47.55       38.64     10.43 o 
   0  -5  13      327.23      331.24     23.72 o 
   1  -5  13      149.78      149.87     18.61 o 
   2  -5  13       63.43       59.30     13.90 o 
   3  -5  13      142.36      154.58     20.24 o 
   4  -5  13       46.07       29.85     12.27 o 
  -7  -4  13       10.57        7.16      9.00 o 
  -6  -4  13       38.02       62.16     14.11 o 
  -5  -4  13       24.39       25.56     10.02 o 
  -4  -4  13       29.29       25.97      9.20 o 
  -3  -4  13       17.48       26.58      8.59 o 
  -2  -4  13      137.61      124.11     14.31 o 
  -1  -4  13        9.64        9.93      5.05 o 
   0  -4  13      229.59      249.65     20.04 o 
   1  -4  13       50.70       37.42     10.63 o 
   2  -4  13       10.24       16.56      8.59 o 
   3  -4  13        5.72        0.20      8.18 o 
   4  -4  13        0.02        0.41      7.36 o 
   5  -4  13        0.91       -2.45      8.59 o 
  -7  -3  13      284.23      255.66     17.18 o 
  -6  -3  13      298.77      329.12     16.97 o 
  -5  -3  13       15.89       10.49      5.09 o 
  -4  -3  13       28.61       41.64     18.91 o 
  -3  -3  13      168.55      197.63     33.53 o 
  -2  -3  13      468.58      470.48     34.56 o 
  -1  -3  13      186.09      180.81      9.38 o 
   0  -3  13       55.90       44.66      8.59 o 
   1  -3  13      469.02      474.38     18.46 o 
   2  -3  13      137.92      155.50     11.98 o 
   3  -3  13       41.76       63.65     15.85 o 
   4  -3  13      142.86      109.44     21.16 o 
   5  -3  13       80.40       75.68     11.19 o 
  -7  -2  13       70.05       65.23     14.93 o 
  -6  -2  13        4.00        5.52      6.95 o 
  -5  -2  13       12.17       15.34      8.18 o 
  -4  -2  13      197.99      165.62     16.97 o 
  -3  -2  13        7.71        5.93      6.54 o 
  -2  -2  13        6.10        4.50      5.93 o 
  -1  -2  13       21.00       34.76      9.41 o 
   0  -2  13       32.51       32.51      8.38 o 
   1  -2  13       61.75       48.46     10.22 o 
   2  -2  13        1.66        3.27      5.93 o 
   3  -2  13       91.92       82.81     13.09 o 
   4  -2  13        0.86       -4.29      6.95 o 
   5  -2  13       26.61       22.08     10.43 o 
  -7  -1  13       30.67       49.69     13.49 o 
  -6  -1  13      256.82      225.12     21.26 o 
  -5  -1  13      380.51      388.08     25.56 o 
  -4  -1  13      141.71      123.09     15.34 o 
  -3  -1  13      161.42      155.40     16.56 o 
  -2  -1  13      280.38      317.33     21.26 o 
  -1  -1  13      505.69      520.78     26.99 o 
   0  -1  13       76.71       77.29     11.86 o 
   1  -1  13       76.37       85.26     12.27 o 
   2  -1  13      407.12      407.50     23.72 o 
   3  -1  13      105.20      109.39     14.72 o 
   4  -1  13       36.24       36.19     11.25 o 
   5  -1  13      121.71      125.13     16.97 o 
  -7   0  13        4.77        0.61      9.20 o 
  -6   0  13       18.97       33.53     10.84 o 
  -5   0  13       39.27       52.96     12.06 o 
  -4   0  13      122.97      101.01     14.11 o 
  -3   0  13       46.61       33.33      9.20 o 
  -2   0  13       22.98        9.20      6.34 o 
  -1   0  13        2.79        5.93      5.52 o 
   0   0  13       45.30       39.15      6.94 o 
   1   0  13       63.20       72.18     12.27 o 
   2   0  13        9.75        2.04      6.75 o 
   3   0  13        2.49        5.52      6.95 o 
   4   0  13      176.83      199.76     19.42 o 
   5   0  13       19.62       17.38     10.84 o 
  -7   1  13      120.85      125.13     18.20 o 
  -6   1  13       27.05       25.76      9.81 o 
  -5   1  13       46.27       45.39     11.65 o 
  -4   1  13      219.93      237.18     20.65 o 
  -3   1  13      161.24      176.25     17.99 o 
  -2   1  13       76.47      100.19     13.49 o 
  -1   1  13      356.98      361.91     23.31 o 
   0   1  13      456.67      489.90     27.19 o 
   1   1  13       17.93       22.90      8.59 o 
   2   1  13       73.20       43.55     10.84 o 
   3   1  13      329.47      351.48     24.54 o 
   4   1  13      209.29      230.64     21.26 o 
   5   1  13       31.42       31.49     11.45 o 
  -7   2  13       23.33        4.70      8.38 o 
  -6   2  13       12.54       17.58      9.20 o 
  -5   2  13       63.51       42.73     11.65 o 
  -4   2  13       12.36        9.00      6.95 o 
  -3   2  13       18.68       28.83      8.79 o 
  -2   2  13       11.42       20.24      7.97 o 
  -1   2  13        4.02       11.65      6.54 o 
   0   2  13        7.31       13.09      7.36 o 
   1   2  13        0.75        4.70      7.16 o 
   2   2  13       64.57       71.77     13.49 o 
   3   2  13      157.17      143.54     17.38 o 
   4   2  13       49.62       50.91     12.68 o 
  -5   3  13      172.69      192.00     20.86 o 
  -4   3  13       99.14      127.18     16.77 o 
  -3   3  13      223.26      219.80     20.45 o 
  -2   3  13      119.82       96.30     14.11 o 
  -1   3  13       12.48       12.06      7.57 o 
   0   3  13      472.35      423.09     18.09 o 
   1   3  13      561.02      591.52     30.26 o 
   2   3  13       79.28      103.26     15.13 o 
   3   3  13       15.17       13.70      8.59 o 
   4   3  13       28.58       15.95      8.38 o 
  -6   4  13       39.65       58.07     13.90 o 
  -5   4  13       29.21       28.42     10.63 o 
  -4   4  13       77.32       93.03     15.34 o 
  -3   4  13       78.64       65.84     13.29 o 
  -2   4  13        4.47        1.84      6.75 o 
  -1   4  13        2.18       -3.88      6.34 o 
   0   4  13        1.34       -0.05      7.57 o 
   1   4  13       23.93       24.33      9.61 o 
   2   4  13       39.68       35.99     11.45 o 
   3   4  13        1.00        6.95      9.00 o 
   4   4  13        0.28        2.04      7.77 o 
  -5   5  13       30.72       39.05     12.68 o 
  -4   5  13       63.67       56.84     13.90 o 
  -3   5  13       70.72       67.68     14.11 o 
  -2   5  13      220.28      214.00     14.87 o 
  -1   5  13      132.05      113.16     11.85 o 
   0   5  13       22.78       25.56      9.41 o 
   1   5  13      138.20      158.67     18.40 o 
   2   5  13       69.67       71.15     14.11 o 
   3   5  13       27.02       33.74     10.84 o 
  -5   6  13       17.05       25.56     10.43 o 
  -4   6  13        5.63       15.74      9.20 o 
  -3   6  13       26.03       13.90      9.61 o 
  -2   6  13        1.70       -1.28      5.73 o 
  -1   6  13      138.39      138.56     13.08 o 
   0   6  13       18.78       27.55     11.76 o 
   1   6  13        2.18       -7.57      6.75 o 
   2   6  13       17.34       -1.64      8.18 o 
  -3   7  13      147.54      144.34     13.59 o 
  -2   7  13       56.97       69.64     11.23 o 
  -1   7  13       12.53        8.84      6.69 o 
   0   7  13        2.05       -5.10      5.55 o 
   1   7  13       38.02       30.06      8.79 o 
  -3  -7  14        1.28       -2.45      7.77 o 
  -2  -7  14        5.25        4.91      9.61 o 
  -1  -7  14       59.66       39.26     12.47 o 
   0  -7  14       19.79       11.25      9.00 o 
   1  -7  14       10.21       12.06      9.81 o 
  -5  -6  14       73.14       68.29     15.13 o 
  -4  -6  14       17.38       15.13      9.61 o 
  -3  -6  14       39.44       50.50     12.88 o 
  -2  -6  14      105.90      132.29     17.58 o 
  -1  -6  14      106.51      131.27     17.38 o 
   0  -6  14       54.30       38.64     11.65 o 
   1  -6  14      142.22      120.64     18.20 o 
   2  -6  14      192.23      166.64     21.47 o 
   3  -6  14       43.97       43.76     13.90 o 
  -5  -5  14       39.75       48.25     12.88 o 
  -4  -5  14       16.07       17.58      9.00 o 
  -3  -5  14       21.82       14.11      8.18 o 
  -2  -5  14        7.46        7.57      8.38 o 
  -1  -5  14       19.90       15.54      8.59 o 
   0  -5  14        0.38       -3.68      6.13 o 
   1  -5  14       47.03       41.30     11.86 o 
   2  -5  14       10.87       12.06      9.61 o 
   3  -5  14       36.91       44.57     13.70 o 
  -6  -4  14       62.24       59.30     14.72 o 
  -5  -4  14       94.01      118.18     16.15 o 
  -4  -4  14      121.35      129.02     16.36 o 
  -3  -4  14      160.10      167.25     16.97 o 
  -2  -4  14      209.00      229.21     19.42 o 
  -1  -4  14      563.52      630.58     30.87 o 
   0  -4  14      221.16      222.46     20.86 o 
   1  -4  14        6.41        2.45      7.16 o 
   2  -4  14       44.24       57.86     14.31 o 
   3  -4  14      158.00      184.84     22.08 o 
   4  -4  14       42.76       44.37     13.90 o 
  -4  -3  14       24.25       16.36      8.18 o 
  -3  -3  14       73.45       88.33     13.09 o 
  -2  -3  14      173.79      144.76     15.54 o 
  -1  -3  14       74.92       86.49     13.09 o 
   0  -3  14        0.00       -0.72      4.55 o 
   1  -3  14        2.79        7.52      4.91 o 
   2  -3  14       41.00       28.19      8.38 o 
   3  -3  14       26.40       29.01      7.69 o 
   4  -3  14        0.23       -0.64      5.63 o 
  -7  -2  14       42.81       36.40     12.06 o 
  -6  -2  14       57.71       75.65     14.31 o 
  -5  -2  14      126.84      129.84     17.18 o 
  -4  -2  14      206.60      220.21     20.04 o 
  -3  -2  14      384.76      383.38     24.95 o 
  -2  -2  14       67.40       58.48     11.45 o 
  -1  -2  14       30.25       26.17      8.79 o 
   0  -2  14      438.17      465.37     24.95 o 
   1  -2  14      207.57      260.49     19.42 o 
   2  -2  14       43.17       49.28     11.65 o 
   3  -2  14      133.88      148.85     16.77 o 
   4  -2  14      198.65      222.46     21.47 o 
  -7  -1  14        2.24        6.95      8.59 o 
  -6  -1  14       21.37       22.08     10.43 o 
  -5  -1  14       13.73       24.74     10.63 o 
  -4  -1  14      277.28      268.06     22.49 o 
  -3  -1  14       13.71       29.65      9.41 o 
  -2  -1  14      327.43      396.87     24.74 o 
  -1  -1  14       19.50       19.02      8.59 o 
   0  -1  14       86.00       86.90     13.09 o 
   1  -1  14        0.07       -5.93      5.93 o 
   2  -1  14        0.99        2.04      7.16 o 
   3  -1  14       16.42       10.02      9.20 o 
   4  -1  14       14.95       23.51     11.04 o 
  -7   0  14       65.76       44.78     12.27 o 
  -6   0  14      174.18      180.14     20.24 o 
  -5   0  14      195.77      206.72     21.26 o 
  -4   0  14       47.67       41.51     11.04 o 
  -3   0  14       23.19       26.17      8.79 o 
  -2   0  14      232.47      207.53     19.02 o 
  -1   0  14       83.05       66.04     12.27 o 
   0   0  14      128.52      154.78     16.56 o 
   1   0  14      320.16      353.93     23.92 o 
   2   0  14       18.56       37.62     10.63 o 
   3   0  14        0.97        4.70      7.77 o 
   4   0  14      113.22      120.02     16.36 o 
  -6   1  14       14.49       26.38     11.45 o 
  -5   1  14       37.16       33.12     11.25 o 
  -4   1  14       13.71        5.11      6.34 o 
  -3   1  14       14.49       19.02      8.38 o 
  -2   1  14       66.40       55.82     11.86 o 
  -1   1  14      129.05      115.52     15.34 o 
   0   1  14       63.24       51.73     11.86 o 
   1   1  14      169.89      166.23     17.79 o 
   2   1  14       17.94       26.58      9.81 o 
   3   1  14       78.14       69.93     14.11 o 
   4   1  14        0.42       -4.09      6.95 o 
  -6   2  14       11.37       17.79     10.02 o 
  -5   2  14       68.94       95.28     16.36 o 
  -4   2  14      344.47      331.44     24.95 o 
  -3   2  14      250.28      255.18     22.08 o 
  -2   2  14       85.19      104.69     15.13 o 
  -1   2  14       63.89       55.82     11.86 o 
   0   2  14       38.66       50.91      8.43 o 
   1   2  14      227.53      218.58     20.65 o 
   2   2  14      539.47      582.73     31.28 o 
   3   2  14      167.32      192.20     20.86 o 
   4   2  14        0.56       -3.88      6.54 o 
  -6   3  14        2.91        0.41      7.16 o 
  -5   3  14       14.01       19.63      9.41 o 
  -4   3  14       10.40       10.84      8.38 o 
  -3   3  14      137.19      114.71     16.36 o 
  -2   3  14       64.90       53.57     12.68 o 
  -1   3  14       53.31       40.69     11.65 o 
   0   3  14      165.20      168.28     17.58 o 
   1   3  14        0.01        4.91      6.54 o 
   2   3  14      108.62       96.92     15.13 o 
   3   3  14        5.67       15.54      9.61 o 
  -5   4  14        8.19       19.22     10.02 o 
  -4   4  14       14.55       16.97     10.22 o 
  -3   4  14      125.75      149.87     18.81 o 
  -2   4  14      191.74      225.94     21.67 o 
  -1   4  14      152.24      145.58     18.40 o 
   0   4  14      120.71       94.06     14.52 o 
   1   4  14      163.61      181.98     19.83 o 
   2   4  14       57.46       64.61     13.49 o 
   3   4  14       32.95       57.05     13.29 o 
  -4   5  14       25.27       34.76     12.68 o 
  -3   5  14        6.90        6.13      8.38 o 
  -2   5  14       29.91       23.10     10.22 o 
  -1   5  14       32.87       28.63     10.43 o 
   0   5  14        1.86        6.75      8.18 o 
   1   5  14       26.28        0.61      8.59 o 
   2   5  14        0.00       -8.38      6.95 o 
  -3   6  14       55.67       58.27     13.49 o 
  -2   6  14      152.96      147.13     14.15 o 
  -1   6  14      118.68      104.58     25.46 o 
   0   6  14        0.75       -3.68      6.34 o 
   1   6  14       21.55       26.38      9.81 o 
  -3  -6  15      111.53       94.26     15.74 o 
  -2  -6  15       24.98       20.24     10.02 o 
  -1  -6  15      122.30      129.84     17.79 o 
   1  -6  15       15.88       13.29      9.81 o 
  -4  -5  15        1.84       -1.02      8.38 o 
  -3  -5  15        0.98        5.52      7.36 o 
  -2  -5  15       70.38       56.84     12.88 o 
  -1  -5  15      200.86      187.70     19.42 o 
   0  -5  15      231.18      184.23     19.63 o 
   1  -5  15      224.12      231.46     23.31 o 
   2  -5  15       13.68       16.15     11.25 o 
   0  -4  15       45.05       37.62     11.65 o 
   1  -4  15        0.64        0.20      7.36 o 
   2  -4  15       11.13       -4.50      6.95 o 
   3  -4  15        3.83        1.84      8.79 o 
   0  -3  15       77.21      106.73     15.95 o 
   1  -3  15       52.92       66.66     14.52 o 
   2  -3  15      154.46      151.31     20.24 o 
   3  -3  15       57.89       50.91     15.13 o 
  -6  -2  15        1.85       12.68     10.02 o 
  -5  -2  15        3.91        3.27      8.18 o 
  -4  -2  15       71.86       66.04     13.49 o 
  -3  -2  15      129.44      116.55     15.54 o 
  -2  -2  15       27.60       15.95      8.38 o 
  -1  -2  15       38.15       63.38     12.27 o 
   0  -2  15       13.12       20.04      9.41 o 
   1  -2  15       60.51       48.46     12.06 o 
   2  -2  15        2.56        0.00      8.38 o 
   3  -2  15       45.95       54.80     13.49 o 
  -6  -1  15       17.08       12.47      9.41 o 
  -5  -1  15       55.63       67.47     14.72 o 
  -4  -1  15      322.70      341.26     25.76 o 
  -3  -1  15       51.12       45.60     11.45 o 
  -2  -1  15        3.24       -1.23      6.13 o 
  -1  -1  15       27.38        4.09      7.77 o 
   0  -1  15      183.60      209.17     19.22 o 
   1  -1  15      190.97      177.07     18.81 o 
   2  -1  15      114.08      113.48     16.15 o 
   3  -1  15      109.08      122.88     17.18 o 
   4  -1  15       41.55       63.38     14.52 o 
  -6   0  15       12.42       18.40      9.41 o 
  -5   0  15       27.27       17.58      9.61 o 
  -4   0  15       25.60       15.54      9.61 o 
  -3   0  15        7.72        3.48      6.54 o 
  -2   0  15       17.33       15.74      8.18 o 
  -1   0  15        7.88       -7.97      5.93 o 
   0   0  15        6.24        4.91      7.16 o 
   1   0  15       21.24       19.63      8.79 o 
   2   0  15        4.14       12.47      9.00 o 
   3   0  15       41.32       43.14     12.88 o 
  -6   1  15      171.85      132.49     19.02 o 
  -5   1  15        6.74        2.04      7.97 o 
  -4   1  15       11.54       21.88     10.22 o 
  -3   1  15      427.26      450.44     29.03 o 
  -2   1  15      361.19      343.91     24.95 o 
  -1   1  15       32.01       35.37     11.25 o 
   0   1  15        2.38        5.32      7.36 o 
   1   1  15       34.92       26.38     11.04 o 
   2   1  15       54.39       51.12     13.49 o 
   3   1  15       77.39       84.24     15.13 o 
  -5   2  15        5.43        0.41      6.95 o 
  -4   2  15        0.30       -3.88      7.57 o 
  -3   2  15        0.33       -1.43      5.73 o 
  -2   2  15        6.15       -0.61      6.95 o 
  -1   2  15        2.89       -7.97      5.52 o 
   0   2  15        0.81        2.04      7.97 o 
   1   2  15        0.27       -0.82      6.95 o 
   2   2  15        6.97        5.32      8.38 o 
  -5   3  15       75.50       79.95     15.13 o 
  -4   3  15       16.23       19.42      9.81 o 
  -3   3  15        4.14        5.52      7.97 o 
  -2   3  15      133.17      143.13     18.20 o 
  -1   3  15      352.53      380.92     26.99 o 
   0   3  15      161.76      145.38     18.20 o 
   1   3  15      138.57      115.73     17.38 o 
   2   3  15      183.76      160.92     19.02 o 
  -4   4  15        6.52       -0.82      9.00 o 
  -3   4  15       16.98       17.38      9.81 o 
  -2   4  15        0.03        9.61      7.36 o 
  -1   4  15        6.98       13.09      7.57 o 
   0   4  15        8.84       11.86      8.59 o 
   1   4  15        7.71        2.66      7.77 o 
  -3   5  15       35.18       28.01     10.63 o 
  -2   5  15       27.72       16.56      9.81 o 
  -1   5  15       81.78       74.22     14.93 o 
   0   5  15      125.84      131.68     18.40 o 
   1  -4  16      123.65      131.68     19.22 o 
   0  -3  16        0.30       -0.61      7.97 o 
   1  -3  16       17.62       20.04     10.63 o 
   2  -3  16        1.62        1.84      7.97 o 
  -5  -2  16       43.66       29.03     12.27 o 
  -4  -2  16       26.35       26.58     10.63 o 
  -3  -2  16      130.05      167.25     19.02 o 
  -2  -2  16      291.50      397.89     27.40 o 
  -1  -2  16       78.98       83.51     10.30 o 
   0  -2  16        0.61       -4.29      7.97 o 
   1  -2  16       98.68      101.82     16.36 o 
   2  -2  16      159.74      140.47     18.20 o 
  -5  -1  16        1.25        5.32      8.38 o 
  -4  -1  16        0.16       11.86      9.20 o 
  -3  -1  16        5.57       14.31      7.97 o 
  -2  -1  16        1.19       16.77      9.41 o 
  -1  -1  16        2.52        3.68      7.97 o 
   0  -1  16        9.33        3.07      7.97 o 
   1  -1  16        0.68        0.41      8.38 o 
   2  -1  16       22.80       22.49      9.61 o 
  -5   0  16       97.24       77.70     14.93 o 
  -4   0  16       33.55       60.32     14.31 o 
  -3   0  16       15.53       10.02      7.77 o 
  -2   0  16       36.40       50.91     12.27 o 
  -1   0  16      211.01      243.32     22.49 o 
   0   0  16       53.83       62.98     13.90 o 
   1   0  16        1.07       -2.25      7.57 o 
   2   0  16       70.46       48.66     12.47 o 
  -4   1  16        1.19        8.18      7.97 o 
  -3   1  16        8.22       16.56      9.81 o 
  -2   1  16        0.06        2.66      7.57 o 
  -1   1  16        5.27        3.07      7.36 o 
   0   1  16        0.00        1.02      8.18 o 
   1   1  16        0.29        2.25      7.77 o 
   2   1  16        1.89       -1.84      8.38 o 
  -4   2  16       76.47       68.70     14.93 o 
  -3   2  16       34.02       29.44     10.43 o 
  -2   2  16       31.69       26.99     10.84 o 
  -1   2  16       79.19       49.69     13.70 o 
   0   2  16      270.35      295.46     25.15 o 
   1   2  16       87.66       88.13     16.36 o 
  -3   3  16        0.94       -7.97      6.34 o 
  -2   3  16       22.66       23.92      9.20 o 
  -1   3  16        4.52        1.84      6.95 o 
   0   3  16        0.10       -1.02      7.97 o 
  -3  -2  17       61.45       58.48     14.72 o 
  -2  -2  17        4.33       -6.75      8.18 o 
  -1  -2  17       20.18       22.08     10.84 o 
   0  -2  17        0.05       -1.02      8.59 o 
   1  -2  17       11.12        3.48      8.59 o 
  -4  -1  17        0.89       -7.36      6.75 o 
  -3  -1  17       74.62       49.89     14.11 o 
  -2  -1  17      117.08       91.19     16.97 o 
  -1  -1  17       36.34       71.15     13.70 o 
   0  -1  17       56.88       66.04     14.31 o 
   1  -1  17       25.78        5.52      9.00 o 
  -3   0  17       29.39        7.36      8.18 o 
  -2   0  17       19.04       37.62     12.27 o 
  -1   0  17        1.85       -3.40      4.84 o 
   0   0  17       25.55       30.26     11.45 o 
  -3   1  17        0.51       -1.43      6.95 o 
  -2   1  17        4.45        8.18      8.79 o 
  -1   1  17       60.48       72.95     15.74 o 
                                                 
